# Supplementary material for: Whole-genome resequencing of Chinese pangolins reveals a population structure and provides insights into their conservation
Source: Commun Biol. 2022 Aug 25;5:821. doi: 10.1038/s42003-022-03757-3 (PMC9411537; doi:10.1038/s42003-022-03757-3)
Supplement: Supplementary file 3 — Supplementary Data 1 [file 42003_2022_3757_MOESM3_ESM.xlsx]

## Sheet: Fig 1bcd
Source data for figure 1b
(GAEM0001:0.0707753016,(((((((((GAEM0006:0.1035713781,GAEM0017:0.1084253464):0.0255289942,GAFM0005:0.0887560034):0.0349750369,taiwan:0.1217650538):0.0903589939,(GAEM0013:0.1015099055,(((((MP-PRE-10:0.0658940199,MP-PRE-4:0.0613891103):0.0200563692,(MP-PRE-6:0.0586616652,MP-PRE-7:0.0612318677):0.0224799404):0.0254221695,MP-PRE-5:0.0741544126):0.0309849587,MP-PRE-11:0.0783125695):0.0471581920,((((((…
Source data for figure 1c											Source data for figure 1d
samples	k=2	k=2	k=3	k=3	k=3	k=4	k=4	k=4	k=4		populations	samples	PC1	PC2
MP-PRE-20	1e-05	0.99999	0.99998	1e-05	1e-05	1e-05	1e-05	0.99997	1e-05		CPA	GAEM0001	-0.0910559	0.20993
MP-PRE-21	1e-05	0.99999	0.99998	1e-05	1e-05	1e-05	1e-05	0.99997	1e-05		CPA	GAEM0008	-0.09561	0.300077
MP-PRE-19	1e-05	0.99999	0.99998	1e-05	1e-05	1e-05	1e-05	0.99997	1e-05		CPA	GAEM0009	-0.093299	0.224954
MP-PRE-12	1e-05	0.99999	0.99998	1e-05	1e-05	1e-05	1e-05	0.99997	1e-05		CPA	GAEM0010	-0.0927675	0.2148
MP-PRE-18	1e-05	0.99999	0.99998	1e-05	1e-05	1e-05	1e-05	0.99997	1e-05		CPA	GAEM0012	-0.0934167	0.227296
MP-PRE-22	1e-05	0.99999	0.99998	1e-05	1e-05	1e-05	1e-05	0.99997	1e-05		CPA	GAEM0014	-0.0925909	0.21356
MP-PRE-13	1e-05	0.99999	0.99998	1e-05	1e-05	1e-05	1e-05	0.99997	1e-05		CPA	GAEM0015	-0.0924436	0.217534
MP-PRE-15	0.077844	0.922156	0.919128	0.080862	1e-05	1e-05	0.082325	0.917655	1e-05		CPA	GAEM0016	-0.0921636	0.215834
MP-PRE-14	0.882543	0.117457	0.107154	0.892836	1e-05	1e-05	0.898058	0.101922	1e-05		CPA	GAEM0019	-0.0955446	0.300212
MP-PRE-17	0.905805	0.094195	0.084276	0.915714	1e-05	1e-05	0.921199	0.078781	1e-05		CPA	GAFM0020	-0.0916936	0.214878
MP-PRE-16	0.977466	0.022534	1e-05	0.99998	1e-05	1e-05	0.662666	1e-05	0.337314		CPA	GAFM0021	-0.0924956	0.215783
MP-PRE-3	0.99999	1e-05	1e-05	0.99998	1e-05	1e-05	0.99997	1e-05	1e-05		CPB	GAEM0006	-0.0897775	-0.109381
MP-PRE-9	0.99999	1e-05	1e-05	0.99998	1e-05	1e-05	0.999966	1.4e-05	1e-05		CPB	GAEM0013	-0.0856064	-0.0978264
MP-PRE-2	0.99999	1e-05	1e-05	0.99998	1e-05	1e-05	0.99997	1e-05	1e-05		CPB	GAEM0017	-0.0897909	-0.109952
MP-PRE-8	0.99999	1e-05	1e-05	0.99998	1e-05	1e-05	0.99997	1e-05	1e-05		CPB	GAFM0005	-0.0899382	-0.108474
MP-PRE-11	0.99999	1e-05	1e-05	0.99998	1e-05	1e-05	0.99997	1e-05	1e-05		CPB	MP-PRE-10	-0.0877988	-0.168763
MP-PRE-5	0.99999	1e-05	1e-05	0.99998	1e-05	1e-05	0.99997	1e-05	1e-05		CPB	MP-PRE-11	-0.0886465	-0.153354
MP-PRE-4	0.99999	1e-05	1e-05	0.99998	1e-05	1e-05	0.99997	1e-05	1e-05		CPB	MP-PRE-14	-0.0403323	-0.149704
MP-PRE-10	0.99999	1e-05	1e-05	0.99998	1e-05	1e-05	0.99997	1e-05	1e-05		CPB	MP-PRE-16	-0.0730884	-0.139295
MP-PRE-7	0.99999	1e-05	1e-05	0.99998	1e-05	1e-05	0.99997	1e-05	1e-05		CPB	MP-PRE-17	-0.0483952	-0.144757
MP-PRE-6	0.99999	1e-05	1e-05	0.99998	1e-05	1e-05	0.99997	1e-05	1e-05		CPB	MP-PRE-2	-0.0856901	-0.184826
GAEM0013	0.99999	1e-05	1e-05	0.984478	0.015512	0.021286	0.978694	1e-05	1e-05		CPB	MP-PRE-3	-0.0821582	-0.136446
taiwan	0.99999	1e-05	1e-05	0.99998	1e-05	1e-05	1e-05	1e-05	0.99997		CPB	MP-PRE-4	-0.0893813	-0.171027
GAEM0006	0.99999	1e-05	1e-05	0.99998	1e-05	1e-05	1e-05	1e-05	0.99997		CPB	MP-PRE-5	-0.087956	-0.157463
GAFM0005	0.99999	1e-05	1e-05	0.99998	1e-05	1e-05	1e-05	1e-05	0.99997		CPB	MP-PRE-6	-0.0881311	-0.161339
GAEM0017	0.99999	1e-05	1e-05	0.99998	1e-05	1e-05	1e-05	1e-05	0.99997		CPB	MP-PRE-7	-0.0887126	-0.164622
GAEM0012	0.99999	1e-05	1e-05	1e-05	0.99998	0.99997	1e-05	1e-05	1e-05		CPB	MP-PRE-8	-0.0844724	-0.150233
GAEM0014	0.99999	1e-05	1e-05	1e-05	0.99998	0.99997	1e-05	1e-05	1e-05		CPB	MP-PRE-9	-0.0867162	-0.185272
GAEM0015	0.99999	1e-05	1e-05	1e-05	0.99998	0.99997	1e-05	1e-05	1e-05		CPB	taiwan	-0.0905768	-0.129565
GAFM0021	0.99999	1e-05	1e-05	1e-05	0.99998	0.99997	1e-05	1e-05	1e-05		CPC	MP-PRE-12	0.326731	0.0184977
GAEM0016	0.99999	1e-05	1e-05	1e-05	0.99998	0.999967	1.3e-05	1e-05	1e-05		CPC	MP-PRE-13	0.325343	0.0128944
GAEM0001	0.99999	1e-05	1e-05	1e-05	0.99998	0.99997	1e-05	1e-05	1e-05		CPC	MP-PRE-15	0.273005	-0.011662
GAFM0020	0.99999	1e-05	1e-05	1e-05	0.99998	0.99997	1e-05	1e-05	1e-05		CPC	MP-PRE-18	0.316891	0.0139572
GAEM0010	0.99999	1e-05	1e-05	1e-05	0.99998	0.99997	1e-05	1e-05	1e-05		CPC	MP-PRE-19	0.319945	0.0104774
GAEM0009	0.99999	1e-05	1e-05	1e-05	0.99998	0.99997	1e-05	1e-05	1e-05		CPC	MP-PRE-20	0.290428	-0.000983734
GAEM0019	0.99999	1e-05	1e-05	1e-05	0.99998	0.99997	1e-05	1e-05	1e-05		CPC	MP-PRE-21	0.312551	0.0131424
GAEM0008	0.99999	1e-05	1e-05	1e-05	0.99998	0.99997	1e-05	1e-05	1e-05		CPC	MP-PRE-22	0.328844	0.0135738

## Sheet: Fig 2abc
Source data for figure 2a
Source1	Source2	Target	f_3	std. err	Z-score
CPA	CPB	CPC	1.06834	0.024357	43.861
CPC	CPA	CPB	0.013421	0.000773	17.363
CPB	CPC	CPA	0.114276	0.001911	59.804
Source data for figure 2b						Source data for figure 2c
Group (A, B, X, MJ)	D(A, B, X, Y)	Z-score				(CPA:0.00690311,(CPC:0.129721,CPB:0.00194232):0.00690311);
CPA.CPB.CPC	-0.074397	-6.66743
CPA.CPB.CPC	-0.0817325	-6.66601
CPA.CPB.CPC	-0.297649	-6.48615
CPA.CPB.CPC	-0.278113	-6.35101
CPA.CPB.CPC	-0.285632	-6.32461
CPA.CPB.CPC	-0.275125	-6.24189
CPA.CPB.CPC	-0.256678	-6.21771
CPA.CPB.CPC	-0.279484	-6.1833
CPA.CPB.CPC	-0.284456	-6.14286
CPA.CPB.CPC	-0.299622	-6.13994
CPA.CPB.CPC	-0.290693	-6.13762
CPA.CPB.CPC	-0.267076	-6.13729
CPA.CPB.CPC	-0.273578	-6.13719
CPA.CPB.CPC	-0.260411	-6.0826
CPA.CPB.CPC	-0.293935	-6.07911
CPA.CPB.CPC	-0.264207	-6.06906
CPA.CPB.CPC	-0.264463	-6.05786
CPA.CPB.CPC	-0.0780997	-5.97933
CPA.CPB.CPC	-0.280764	-5.96792
CPA.CPB.CPC	-0.278661	-5.95111
CPA.CPB.CPC	-0.306045	-5.94669
CPA.CPB.CPC	-0.270613	-5.9327
CPA.CPB.CPC	-0.272351	-5.9209
CPA.CPB.CPC	-0.268883	-5.90676
CPA.CPB.CPC	-0.277784	-5.88394
CPA.CPB.CPC	-0.269986	-5.88384
CPA.CPB.CPC	-0.280403	-5.88055
CPA.CPB.CPC	-0.071588	-5.85177
CPA.CPB.CPC	-0.263783	-5.82163
CPA.CPB.CPC	-0.266179	-5.81802
CPA.CPB.CPC	-0.273084	-5.80663
CPA.CPB.CPC	-0.276208	-5.7945
CPA.CPB.CPC	-0.0670869	-5.78977
CPA.CPB.CPC	-0.262115	-5.77347
CPA.CPB.CPC	-0.271354	-5.76626
CPA.CPB.CPC	-0.273541	-5.76089
CPA.CPB.CPC	-0.278237	-5.76009
CPA.CPB.CPC	-0.288212	-5.75254
CPA.CPB.CPC	-0.264045	-5.7476
CPA.CPB.CPC	-0.266233	-5.73236
CPA.CPB.CPC	-0.281164	-5.73006
CPA.CPB.CPC	-0.260747	-5.72885
CPA.CPB.CPC	-0.254584	-5.7275
CPA.CPB.CPC	-0.269019	-5.72382
CPA.CPB.CPC	-0.265809	-5.71328
CPA.CPB.CPC	-0.255812	-5.68177
CPA.CPB.CPC	-0.259379	-5.67966
CPA.CPB.CPC	-0.0731513	-5.66056
CPA.CPB.CPC	-0.26212	-5.6373
CPA.CPB.CPC	-0.25402	-5.6358
CPA.CPB.CPC	-0.25749	-5.6093
CPA.CPB.CPC	-0.264304	-5.59789
CPA.CPB.CPC	-0.261808	-5.59708
CPA.CPB.CPC	-0.277243	-5.58981
CPA.CPB.CPC	-0.258132	-5.58702
CPA.CPB.CPC	-0.287953	-5.57501
CPA.CPB.CPC	-0.272991	-5.57198
CPA.CPB.CPC	-0.305101	-5.57141
CPA.CPB.CPC	-0.290602	-5.56937
CPA.CPB.CPC	-0.278734	-5.55371
CPA.CPB.CPC	-0.269881	-5.54813
CPA.CPB.CPC	-0.25391	-5.54614
CPA.CPB.CPC	-0.266475	-5.50811
CPA.CPB.CPC	-0.269022	-5.50538
CPA.CPB.CPC	-0.24272	-5.50347
CPA.CPB.CPC	-0.261288	-5.50318
CPA.CPB.CPC	-0.259546	-5.48929
CPA.CPB.CPC	-0.274459	-5.48643
CPA.CPB.CPC	-0.256201	-5.47631
CPA.CPB.CPC	-0.270444	-5.47439
CPA.CPB.CPC	-0.0727401	-5.47232
CPA.CPB.CPC	-0.275255	-5.47195
CPA.CPB.CPC	-0.247182	-5.46475
CPA.CPB.CPC	-0.289921	-5.44104
CPA.CPB.CPC	-0.261518	-5.43922
CPA.CPB.CPC	-0.281834	-5.436
CPA.CPB.CPC	-0.260431	-5.42016
CPA.CPB.CPC	-0.245987	-5.41874
CPA.CPB.CPC	-0.243007	-5.41443
CPA.CPB.CPC	-0.288651	-5.40141
CPA.CPB.CPC	-0.289369	-5.39564
CPA.CPB.CPC	-0.254478	-5.38922
CPA.CPB.CPC	-0.249214	-5.38345
CPA.CPB.CPC	-0.271732	-5.37142
CPA.CPB.CPC	-0.274644	-5.37118
CPA.CPB.CPC	-0.272237	-5.36961
CPA.CPB.CPC	-0.253096	-5.36597
CPA.CPB.CPC	-0.251566	-5.36445
CPA.CPB.CPC	-0.262862	-5.36005
CPA.CPB.CPC	-0.256283	-5.35886
CPA.CPB.CPC	-0.253961	-5.34571
CPA.CPB.CPC	-0.241714	-5.32617
CPA.CPB.CPC	-0.278602	-5.32043
CPA.CPB.CPC	-0.262374	-5.31064
CPA.CPB.CPC	-0.26009	-5.30427
CPA.CPB.CPC	-0.253134	-5.29681
CPA.CPB.CPC	-0.293836	-5.28208
CPA.CPB.CPC	-0.244304	-5.28088
CPA.CPB.CPC	-0.279628	-5.26824
CPA.CPB.CPC	-0.0575258	-5.26662
CPA.CPB.CPC	-0.270071	-5.25317
CPA.CPB.CPC	-0.24773	-5.25059
CPA.CPB.CPC	-0.270679	-5.24343
CPA.CPB.CPC	-0.267271	-5.23912
CPA.CPB.CPC	-0.24297	-5.23889
CPA.CPB.CPC	-0.28353	-5.23232
CPA.CPB.CPC	-0.267801	-5.23178
CPA.CPB.CPC	-0.243407	-5.21988
CPA.CPB.CPC	-0.238684	-5.20639
CPA.CPB.CPC	-0.248213	-5.20528
CPA.CPB.CPC	-0.291416	-5.20517
CPA.CPB.CPC	-0.265908	-5.19599
CPA.CPB.CPC	-0.255908	-5.19192
CPA.CPB.CPC	-0.245809	-5.16407
CPA.CPB.CPC	-0.251979	-5.15218
CPA.CPB.CPC	-0.23493	-5.14611
CPA.CPB.CPC	-0.271997	-5.12899
CPA.CPB.CPC	-0.260571	-5.12616
CPA.CPB.CPC	-0.254311	-5.121
CPA.CPB.CPC	-0.0642865	-5.10994
CPA.CPB.CPC	-0.258626	-5.1017
CPA.CPB.CPC	-0.281617	-5.10039
CPA.CPB.CPC	-0.248914	-5.09621
CPA.CPB.CPC	-0.259407	-5.09394
CPA.CPB.CPC	-0.240121	-5.09356
CPA.CPB.CPC	-0.244928	-5.0928
CPA.CPB.CPC	-0.0635729	-5.0792
CPA.CPB.CPC	-0.272053	-5.0775
CPA.CPB.CPC	-0.228483	-5.0736
CPA.CPB.CPC	-0.256156	-5.05172
CPA.CPB.CPC	-0.261383	-5.05014
CPA.CPB.CPC	-0.26447	-5.04517
CPA.CPB.CPC	-0.246051	-5.04127
CPA.CPB.CPC	-0.257853	-5.02891
CPA.CPB.CPC	-0.276709	-5.00877
CPA.CPB.CPC	-0.247233	-4.99785
CPA.CPB.CPC	-0.257341	-4.99181
CPA.CPB.CPC	-0.242	-4.98321
CPA.CPB.CPC	-0.253903	-4.97524
CPA.CPB.CPC	-0.268557	-4.95876
CPA.CPB.CPC	-0.25875	-4.95637
CPA.CPB.CPC	-0.273774	-4.94212
CPA.CPB.CPC	-0.244994	-4.92776
CPA.CPB.CPC	-0.234783	-4.92641
CPA.CPB.CPC	-0.244416	-4.91827
CPA.CPB.CPC	-0.0588119	-4.91165
CPA.CPB.CPC	-0.237413	-4.91102
CPA.CPB.CPC	-0.0705776	-4.90117
CPA.CPB.CPC	-0.247905	-4.89747
CPA.CPB.CPC	-0.252445	-4.89489
CPA.CPB.CPC	-0.238153	-4.88133
CPA.CPB.CPC	-0.238968	-4.8692
CPA.CPB.CPC	-0.245988	-4.86364
CPA.CPB.CPC	-0.247524	-4.86351
CPA.CPB.CPC	-0.255748	-4.84704
CPA.CPB.CPC	-0.251764	-4.83786
CPA.CPB.CPC	-0.231451	-4.83696
CPA.CPB.CPC	-0.263178	-4.83197
CPA.CPB.CPC	-0.253783	-4.8217
CPA.CPB.CPC	-0.235973	-4.80418
CPA.CPB.CPC	-0.246964	-4.79625
CPA.CPB.CPC	-0.055819	-4.79065
CPA.CPB.CPC	-0.234889	-4.78733
CPA.CPB.CPC	-0.249134	-4.78076
CPA.CPB.CPC	-0.253679	-4.77932
CPA.CPB.CPC	-0.261102	-4.77106
CPA.CPB.CPC	-0.231773	-4.76739
CPA.CPB.CPC	-0.0640451	-4.76607
CPA.CPB.CPC	-0.243591	-4.74951
CPA.CPB.CPC	-0.245102	-4.73698
CPA.CPB.CPC	-0.0615261	-4.73475
CPA.CPB.CPC	-0.0547366	-4.73346
CPA.CPB.CPC	-0.249212	-4.73152
CPA.CPB.CPC	-0.247021	-4.70521
CPA.CPB.CPC	-0.25053	-4.68151
CPA.CPB.CPC	-0.228028	-4.67096
CPA.CPB.CPC	-0.0529665	-4.67085
CPA.CPB.CPC	-0.245454	-4.6583
CPA.CPB.CPC	-0.0641297	-4.62677
CPA.CPB.CPC	-0.0597171	-4.59958
CPA.CPB.CPC	-0.247457	-4.57931
CPA.CPB.CPC	-0.243863	-4.57582
CPA.CPB.CPC	-0.0917993	-4.54847
CPA.CPB.CPC	-0.0534214	-4.49052
CPA.CPB.CPC	-0.0599347	-4.45252
CPA.CPB.CPC	-0.0527994	-4.45025
CPA.CPB.CPC	-0.053015	-4.43836
CPA.CPB.CPC	-0.0564341	-4.4067
CPA.CPB.CPC	-0.241305	-4.39549
CPA.CPB.CPC	-0.0937008	-4.39428
CPA.CPB.CPC	-0.0663023	-4.36844
CPA.CPB.CPC	-0.0628513	-4.35902
CPA.CPB.CPC	-0.0982681	-4.31436
CPA.CPB.CPC	-0.0521654	-4.305
CPA.CPB.CPC	-0.0486305	-4.29783
CPA.CPB.CPC	-0.0593972	-4.28734
CPA.CPB.CPC	-0.0663071	-4.27849
CPA.CPB.CPC	-0.0535233	-4.26115
CPA.CPB.CPC	-0.0914177	-4.25757
CPA.CPB.CPC	-0.238213	-4.24521
CPA.CPB.CPC	-0.0530258	-4.20912
CPA.CPB.CPC	-0.0618683	-4.2029
CPA.CPB.CPC	-0.058512	-4.16891
CPA.CPB.CPC	-0.0788253	-4.14375
CPA.CPB.CPC	-0.0480053	-4.1248
CPA.CPB.CPC	-0.0672219	-4.11755
CPA.CPB.CPC	-0.0577492	-3.9839
CPA.CPB.CPC	-0.045864	-3.97459
CPA.CPB.CPC	-0.0667699	-3.9742
CPA.CPB.CPC	-0.0583381	-3.94744
CPA.CPB.CPC	-0.0675495	-3.94652
CPA.CPB.CPC	-0.0747618	-3.94453
CPA.CPB.CPC	-0.0610495	-3.93986
CPA.CPB.CPC	-0.0614179	-3.93978
CPA.CPB.CPC	-0.0491569	-3.92853
CPA.CPB.CPC	-0.051338	-3.91054
CPA.CPB.CPC	-0.055109	-3.90923
CPA.CPB.CPC	-0.0554829	-3.90229
CPA.CPB.CPC	-0.0475782	-3.84547
CPA.CPB.CPC	-0.0839446	-3.84086
CPA.CPB.CPC	-0.0548463	-3.80855
CPA.CPB.CPC	-0.201503	-3.78851
CPA.CPB.CPC	-0.0473281	-3.76912
CPA.CPB.CPC	-0.194985	-3.76089
CPA.CPB.CPC	-0.054506	-3.75693
CPA.CPB.CPC	-0.0746537	-3.75588
CPA.CPB.CPC	-0.0384055	-3.71049
CPA.CPB.CPC	-0.0550291	-3.70753
CPA.CPB.CPC	-0.0651497	-3.707
CPA.CPB.CPC	-0.0845448	-3.70631
CPA.CPB.CPC	-0.0542274	-3.69894
CPA.CPB.CPC	-0.0482613	-3.67206
CPA.CPB.CPC	-0.187921	-3.67049
CPA.CPB.CPC	-0.0652921	-3.66464
CPA.CPB.CPC	-0.186071	-3.65971
CPA.CPB.CPC	-0.0507452	-3.64131
CPA.CPB.CPC	-0.0436138	-3.63415
CPA.CPB.CPC	-0.0533781	-3.63117
CPA.CPB.CPC	-0.0586541	-3.62441
CPA.CPB.CPC	-0.0612136	-3.62082
CPA.CPB.CPC	-0.0672345	-3.60915
CPA.CPB.CPC	-0.0645861	-3.60759
CPA.CPB.CPC	-0.0613451	-3.58412
CPA.CPB.CPC	-0.0454877	-3.5782
CPA.CPB.CPC	-0.0637594	-3.56096
CPA.CPB.CPC	-0.0613182	-3.54047
CPA.CPB.CPC	-0.0530192	-3.53074
CPA.CPB.CPC	-0.0908536	-3.52179
CPA.CPB.CPC	-0.186251	-3.48547
CPA.CPB.CPC	-0.183164	-3.47871
CPA.CPB.CPC	-0.0404856	-3.47212
CPA.CPB.CPC	-0.074156	-3.46344
CPA.CPB.CPC	-0.0387417	-3.44678
CPA.CPB.CPC	-0.0543181	-3.44143
CPA.CPB.CPC	-0.0531452	-3.43926
CPA.CPB.CPC	-0.0468177	-3.43056
CPA.CPB.CPC	-0.0450623	-3.42605
CPA.CPB.CPC	-0.0511197	-3.41417
CPA.CPB.CPC	-0.0636657	-3.40963
CPA.CPB.CPC	-0.183477	-3.40704
CPA.CPB.CPC	-0.0501114	-3.37612
CPA.CPB.CPC	-0.0441456	-3.35749
CPA.CPB.CPC	-0.0464672	-3.35721
CPA.CPB.CPC	-0.0678754	-3.35599
CPA.CPB.CPC	-0.0391722	-3.35429
CPA.CPB.CPC	-0.0754934	-3.33327
CPA.CPB.CPC	-0.177137	-3.33264
CPA.CPB.CPC	-0.0494933	-3.32834
CPA.CPB.CPC	-0.0388437	-3.32279
CPA.CPB.CPC	-0.0771137	-3.31974
CPA.CPB.CPC	-0.0703737	-3.31045
CPA.CPB.CPC	-0.0439076	-3.30927
CPA.CPB.CPC	-0.0435621	-3.30893
CPA.CPB.CPC	-0.0632136	-3.30846
CPA.CPB.CPC	-0.0583099	-3.2919
CPA.CPB.CPC	-0.0668012	-3.28861
CPA.CPB.CPC	-0.0451864	-3.27834
CPA.CPB.CPC	-0.0635813	-3.27679
CPA.CPB.CPC	-0.0484899	-3.26691
CPA.CPB.CPC	-0.0583381	-3.26648
CPA.CPB.CPC	-0.0566523	-3.26181
CPA.CPB.CPC	-0.0430964	-3.24631
CPA.CPB.CPC	-0.0394554	-3.23953
CPA.CPB.CPC	-0.0702829	-3.23704
CPA.CPB.CPC	-0.0662219	-3.23561
CPA.CPB.CPC	-0.0671619	-3.23147
CPA.CPB.CPC	-0.0614322	-3.22952
CPA.CPB.CPC	-0.0571924	-3.22888
CPA.CPB.CPC	-0.0548872	-3.22329
CPA.CPB.CPC	-0.0990207	-3.217
CPA.CPB.CPC	-0.0352438	-3.2141
CPA.CPB.CPC	-0.0485239	-3.19586
CPA.CPB.CPC	-0.0506599	-3.1849
CPA.CPB.CPC	-0.072858	-3.17716
CPA.CPB.CPC	-0.0687883	-3.17338
CPA.CPB.CPC	-0.0484601	-3.17175
CPA.CPB.CPC	-0.0420334	-3.16951
CPA.CPB.CPC	-0.05718	-3.16754
CPA.CPB.CPC	-0.0536785	-3.1648
CPA.CPB.CPC	-0.0639634	-3.16102
CPA.CPB.CPC	-0.0688809	-3.15528
CPA.CPB.CPC	-0.0353735	-3.15505
CPA.CPB.CPC	-0.0422306	-3.15474
CPA.CPB.CPC	-0.0389575	-3.1506
CPA.CPB.CPC	-0.0476477	-3.14561
CPA.CPB.CPC	-0.182855	-3.14134
CPA.CPB.CPC	-0.0595082	-3.13718
CPA.CPB.CPC	-0.0617879	-3.12912
CPA.CPB.CPC	-0.0480796	-3.12829
CPA.CPB.CPC	-0.0545366	-3.12231
CPA.CPB.CPC	-0.0755373	-3.11995
CPA.CPB.CPC	-0.0995765	-3.11595
CPA.CPB.CPC	-0.0508024	-3.11501
CPA.CPB.CPC	-0.0492804	-3.1109
CPA.CPB.CPC	-0.189896	-3.1101
CPA.CPB.CPC	-0.0368753	-3.10772
CPA.CPB.CPC	-0.0538708	-3.0915
CPA.CPB.CPC	-0.0477169	-3.09014
CPA.CPB.CPC	-0.0345694	-3.08255
CPA.CPB.CPC	-0.0441507	-3.07787
CPA.CPB.CPC	-0.0870247	-3.06564
CPA.CPB.CPC	-0.0861903	-3.05817
CPA.CPB.CPC	-0.0375294	-3.05704
CPA.CPB.CPC	-0.0415902	-3.05334
CPA.CPB.CPC	-0.0600468	-3.05263
CPA.CPB.CPC	-0.0406376	-3.05102
CPA.CPB.CPC	-0.18652	-3.0465
CPA.CPB.CPC	-0.0470509	-3.04432
CPA.CPB.CPC	-0.0957845	-3.03836
CPA.CPB.CPC	-0.0594982	-3.03185
CPA.CPB.CPC	-0.0519621	-3.02953
CPA.CPB.CPC	-0.0540268	-3.01944
CPA.CPB.CPC	-0.091096	-3.01881
CPA.CPB.CPC	-0.0486941	-3.01719
CPA.CPB.CPC	-0.0569281	-3.01596
CPA.CPB.CPC	-0.0652743	-3.0138
CPA.CPB.CPC	-0.0612663	-3.0135
CPA.CPB.CPC	-0.0396808	-3.01219
CPA.CPB.CPC	-0.0845726	-3.01076
CPA.CPB.CPC	-0.0505688	-3.01047
CPA.CPB.CPC	-0.07477	-3.01033
CPA.CPB.CPC	-0.0391605	-2.99291
CPA.CPB.CPC	-0.0461403	-2.99278
CPA.CPB.CPC	-0.0448823	-2.98676
CPA.CPB.CPC	-0.0499234	-2.9851
CPA.CPB.CPC	-0.0638474	-2.9845
CPA.CPB.CPC	-0.0618567	-2.98414
CPA.CPB.CPC	-0.0630838	-2.98322
CPA.CPB.CPC	-0.0333576	-2.97443
CPA.CPB.CPC	-0.0395684	-2.96064
CPA.CPB.CPC	-0.0321439	-2.96016
CPA.CPB.CPC	-0.0507748	-2.9534
CPA.CPB.CPC	-0.0492367	-2.9484
CPA.CPB.CPC	-0.0487497	-2.94572
CPA.CPB.CPC	-0.0489346	-2.944
CPA.CPB.CPC	-0.0432807	-2.93866
CPA.CPB.CPC	-0.0528425	-2.93324
CPA.CPB.CPC	-0.0597261	-2.92908
CPA.CPB.CPC	-0.0371147	-2.92444
CPA.CPB.CPC	-0.0690629	-2.91959
CPA.CPB.CPC	-0.069506	-2.9186
CPA.CPB.CPC	-0.0401296	-2.91306
CPA.CPB.CPC	-0.0418904	-2.89431
CPA.CPB.CPC	-0.0687238	-2.87918
CPA.CPB.CPC	-0.0513828	-2.86992
CPA.CPB.CPC	-0.0470254	-2.86675
CPA.CPB.CPC	-0.0490816	-2.86641
CPA.CPB.CPC	-0.0396238	-2.85508
CPA.CPB.CPC	-0.0494112	-2.85372
CPA.CPB.CPC	-0.0356914	-2.85311
CPA.CPB.CPC	-0.0648623	-2.84767
CPA.CPB.CPC	-0.0412722	-2.83516
CPA.CPB.CPC	-0.0740101	-2.83273
CPA.CPB.CPC	-0.0392017	-2.82765
CPA.CPB.CPC	-0.0414066	-2.81544
CPA.CPB.CPC	-0.0499245	-2.81362
CPA.CPB.CPC	-0.0499594	-2.81182
CPA.CPB.CPC	-0.0361531	-2.805
CPA.CPB.CPC	-0.0451771	-2.78943
CPA.CPB.CPC	-0.0868265	-2.78425
CPA.CPB.CPC	-0.0321266	-2.78407
CPA.CPB.CPC	-0.0598007	-2.77644
CPA.CPB.CPC	-0.0373077	-2.77119
CPA.CPB.CPC	-0.0456847	-2.76975
CPA.CPB.CPC	-0.0706566	-2.76609
CPA.CPB.CPC	-0.0925883	-2.76404
CPA.CPB.CPC	-0.0920049	-2.76004
CPA.CPB.CPC	-0.0573365	-2.75677
CPA.CPB.CPC	-0.0631152	-2.75499
CPA.CPB.CPC	-0.0471228	-2.74561
CPA.CPB.CPC	-0.0932166	-2.7347
CPA.CPB.CPC	-0.0388078	-2.72651
CPA.CPB.CPC	-0.040803	-2.72456
CPA.CPB.CPC	-0.0451632	-2.72349
CPA.CPB.CPC	-0.0791128	-2.7208
CPA.CPB.CPC	-0.0391814	-2.72054
CPA.CPB.CPC	-0.0464329	-2.72022
CPA.CPB.CPC	-0.0380207	-2.71433
CPA.CPB.CPC	-0.0714985	-2.69368
CPA.CPB.CPC	-0.0521202	-2.69014
CPA.CPB.CPC	-0.0617427	-2.68993
CPA.CPB.CPC	-0.0454531	-2.68925
CPA.CPB.CPC	-0.0344628	-2.68463
CPA.CPB.CPC	-0.065953	-2.68335
CPA.CPB.CPC	-0.0426304	-2.68257
CPA.CPB.CPC	-0.0627838	-2.67777
CPA.CPB.CPC	-0.0402823	-2.67514
CPA.CPB.CPC	-0.0412147	-2.67062
CPA.CPB.CPC	-0.041118	-2.66646
CPA.CPB.CPC	-0.0527466	-2.66341
CPA.CPB.CPC	-0.0372575	-2.66228
CPA.CPB.CPC	-0.0621178	-2.65781
CPA.CPB.CPC	-0.0393502	-2.64687
CPA.CPB.CPC	-0.0679412	-2.64336
CPA.CPB.CPC	-0.0477459	-2.63501
CPA.CPB.CPC	-0.0562658	-2.62586
CPA.CPB.CPC	-0.0670073	-2.6256
CPA.CPB.CPC	-0.0737285	-2.62179
CPA.CPB.CPC	-0.0484548	-2.62103
CPA.CPB.CPC	-0.0607734	-2.62026
CPA.CPB.CPC	-0.0476059	-2.61399
CPA.CPB.CPC	-0.0321861	-2.60717
CPA.CPB.CPC	-0.0301114	-2.56882
CPA.CPB.CPC	-0.0427695	-2.56633
CPA.CPB.CPC	-0.0374297	-2.56027
CPA.CPB.CPC	-0.0469056	-2.55784
CPA.CPB.CPC	-0.0434433	-2.54846
CPA.CPB.CPC	-0.0440192	-2.54745
CPA.CPB.CPC	-0.0432245	-2.54442
CPA.CPB.CPC	-0.0372414	-2.54094
CPA.CPB.CPC	-0.0785462	-2.54032
CPA.CPB.CPC	-0.0467578	-2.53643
CPA.CPB.CPC	-0.0569679	-2.53612
CPA.CPB.CPC	-0.0452802	-2.51628
CPA.CPB.CPC	-0.071916	-2.5141
CPA.CPB.CPC	-0.073948	-2.51246
CPA.CPB.CPC	-0.0420767	-2.51072
CPA.CPB.CPC	-0.0324227	-2.49967
CPA.CPB.CPC	-0.071944	-2.49803
CPA.CPB.CPC	-0.0641874	-2.489
CPA.CPB.CPC	-0.0316601	-2.4883
CPA.CPB.CPC	-0.0643875	-2.48791
CPA.CPB.CPC	-0.0427019	-2.47694
CPA.CPB.CPC	-0.0447224	-2.47663
CPA.CPB.CPC	-0.071704	-2.47492
CPA.CPB.CPC	-0.058257	-2.46905
CPA.CPB.CPC	-0.0586798	-2.45952
CPA.CPB.CPC	-0.057852	-2.45848
CPA.CPB.CPC	-0.0375527	-2.45578
CPA.CPB.CPC	-0.0579696	-2.45302
CPA.CPB.CPC	-0.0396396	-2.45261
CPA.CPB.CPC	-0.0451262	-2.45227
CPA.CPB.CPC	-0.0416439	-2.4508
CPA.CPB.CPC	-0.0363582	-2.44745
CPA.CPB.CPC	-0.0579971	-2.43968
CPA.CPB.CPC	-0.0415678	-2.43939
CPA.CPB.CPC	-0.0477113	-2.43544
CPA.CPB.CPC	-0.0367235	-2.43431
CPA.CPB.CPC	-0.0414752	-2.43178
CPA.CPB.CPC	-0.0603556	-2.42962
CPA.CPB.CPC	-0.0647731	-2.42599
CPA.CPB.CPC	-0.0311215	-2.42177
CPA.CPB.CPC	-0.0498313	-2.42093
CPA.CPB.CPC	-0.034523	-2.41849
CPA.CPB.CPC	-0.0674961	-2.41436
CPA.CPB.CPC	-0.0550581	-2.41178
CPA.CPB.CPC	-0.0496333	-2.40894
CPA.CPB.CPC	-0.0398146	-2.40883
CPA.CPB.CPC	-0.0796398	-2.40861
CPA.CPB.CPC	-0.0569914	-2.40804
CPA.CPB.CPC	-0.0654375	-2.40588
CPA.CPB.CPC	-0.0801271	-2.40539
CPA.CPB.CPC	-0.0371075	-2.40456
CPA.CPB.CPC	-0.0353439	-2.40421
CPA.CPB.CPC	-0.0332894	-2.39951
CPA.CPB.CPC	-0.0590278	-2.39816
CPA.CPB.CPC	-0.0480139	-2.39473
CPA.CPB.CPC	-0.0311158	-2.39075
CPA.CPB.CPC	-0.0516521	-2.38824
CPA.CPB.CPC	-0.0404769	-2.3835
CPA.CPB.CPC	-0.061846	-2.38101
CPA.CPB.CPC	-0.0532892	-2.36808
CPA.CPB.CPC	-0.0622899	-2.35999
CPA.CPB.CPC	-0.0775355	-2.35622
CPA.CPB.CPC	-0.0658799	-2.35575
CPA.CPB.CPC	-0.0357935	-2.35341
CPA.CPB.CPC	-0.0681728	-2.34872
CPA.CPB.CPC	-0.0471521	-2.34756
CPA.CPB.CPC	-0.0428785	-2.347
CPA.CPB.CPC	-0.0353162	-2.33586
CPA.CPB.CPC	-0.0355078	-2.33533
CPA.CPB.CPC	-0.064503	-2.32884
CPA.CPB.CPC	-0.0495993	-2.32489
CPA.CPB.CPC	-0.0670953	-2.32445
CPA.CPB.CPC	-0.0393599	-2.32401
CPA.CPB.CPC	-0.0726109	-2.32282
CPA.CPB.CPC	-0.032775	-2.31853
CPA.CPB.CPC	-0.0491843	-2.31608
CPA.CPB.CPC	-0.0715782	-2.31482
CPA.CPB.CPC	-0.045185	-2.31163
CPA.CPB.CPC	-0.0467493	-2.30934
CPA.CPB.CPC	-0.049694	-2.302
CPA.CPB.CPC	-0.0410842	-2.29822
CPA.CPB.CPC	-0.0345138	-2.29597
CPA.CPB.CPC	-0.0417638	-2.28658
CPA.CPB.CPC	-0.0337757	-2.28107
CPA.CPB.CPC	-0.035795	-2.26838
CPA.CPB.CPC	-0.0595231	-2.26726
CPA.CPB.CPC	-0.036782	-2.26424
CPA.CPB.CPC	-0.0456229	-2.26265
CPA.CPB.CPC	-0.0400174	-2.25758
CPA.CPB.CPC	-0.0735931	-2.25521
CPA.CPB.CPC	-0.0486619	-2.25512
CPA.CPB.CPC	-0.0749236	-2.25385
CPA.CPB.CPC	-0.0609717	-2.24814
CPA.CPB.CPC	-0.0368068	-2.24533
CPA.CPB.CPC	-0.0553446	-2.24452
CPA.CPB.CPC	-0.0685544	-2.24425
CPA.CPB.CPC	-0.0467976	-2.24363
CPA.CPB.CPC	-0.0335951	-2.24034
CPA.CPB.CPC	-0.033374	-2.23909
CPA.CPB.CPC	-0.0592759	-2.23745
CPA.CPB.CPC	-0.0387078	-2.23405
CPA.CPB.CPC	-0.0878988	-2.23286
CPA.CPB.CPC	-0.0689502	-2.23205
CPA.CPB.CPC	-0.0353051	-2.22878
CPA.CPB.CPC	-0.0549466	-2.21803
CPA.CPB.CPC	-0.0639056	-2.21795
CPA.CPB.CPC	-0.048513	-2.21767
CPA.CPB.CPC	-0.0474725	-2.21536
CPA.CPB.CPC	-0.0330614	-2.21535
CPA.CPB.CPC	-0.0659222	-2.21213
CPA.CPB.CPC	-0.0446387	-2.20836
CPA.CPB.CPC	-0.0305848	-2.2051
CPA.CPB.CPC	-0.0545372	-2.20304
CPA.CPB.CPC	-0.0317672	-2.20187
CPA.CPB.CPC	-0.034253	-2.19889
CPA.CPB.CPC	-0.0376691	-2.19336
CPA.CPB.CPC	-0.061651	-2.18887
CPA.CPB.CPC	-0.0220679	-2.18868
CPA.CPB.CPC	-0.0398019	-2.18566
CPA.CPB.CPC	-0.0266486	-2.18317
CPA.CPB.CPC	-0.0363861	-2.18256
CPA.CPB.CPC	-0.03305	-2.17988
CPA.CPB.CPC	-0.046807	-2.17893
CPA.CPB.CPC	-0.0618832	-2.17804
CPA.CPB.CPC	-0.036609	-2.17778
CPA.CPB.CPC	-0.0719	-2.17648
CPA.CPB.CPC	-0.028631	-2.17477
CPA.CPB.CPC	-0.0533094	-2.17031
CPA.CPB.CPC	-0.0478048	-2.1683
CPA.CPB.CPC	-0.0387253	-2.16355
CPA.CPB.CPC	-0.0650584	-2.16168
CPA.CPB.CPC	-0.0503383	-2.16061
CPA.CPB.CPC	-0.0658724	-2.15692
CPA.CPB.CPC	-0.0327687	-2.15678
CPA.CPB.CPC	-0.0405929	-2.15363
CPA.CPB.CPC	-0.0294871	-2.15341
CPA.CPB.CPC	-0.0545967	-2.1472
CPA.CPB.CPC	-0.0488759	-2.1411
CPA.CPB.CPC	-0.0340117	-2.14099
CPA.CPB.CPC	-0.059688	-2.13726
CPA.CPB.CPC	-0.0341232	-2.13722
CPA.CPB.CPC	-0.0326	-2.13109
CPA.CPB.CPC	-0.0409871	-2.13006
CPA.CPB.CPC	-0.0337044	-2.1297
CPA.CPB.CPC	-0.0416637	-2.12783
CPA.CPB.CPC	-0.0442568	-2.1227
CPA.CPB.CPC	-0.039714	-2.11873
CPA.CPB.CPC	-0.0283466	-2.11744
CPA.CPB.CPC	-0.0264266	-2.11519
CPA.CPB.CPC	-0.0439144	-2.10582
CPA.CPB.CPC	-0.0394634	-2.09496
CPA.CPB.CPC	-0.041882	-2.09455
CPA.CPB.CPC	-0.0337173	-2.08994
CPA.CPB.CPC	-0.0416076	-2.0863
CPA.CPB.CPC	-0.0484765	-2.08435
CPA.CPB.CPC	-0.0368696	-2.08076
CPA.CPB.CPC	-0.0823361	-2.07529
CPA.CPB.CPC	-0.0377886	-2.06946
CPA.CPB.CPC	-0.0473265	-2.06892
CPA.CPB.CPC	-0.0258743	-2.06854
CPA.CPB.CPC	-0.0390525	-2.06793
CPA.CPB.CPC	-0.0474415	-2.06321
CPA.CPB.CPC	-0.0405194	-2.05772
CPA.CPB.CPC	-0.0379047	-2.05618
CPA.CPB.CPC	-0.0211376	-2.04504
CPA.CPB.CPC	-0.0323738	-2.04387
CPA.CPB.CPC	-0.0381214	-2.04279
CPA.CPB.CPC	-0.0384273	-2.03567
CPA.CPB.CPC	-0.0305772	-2.03183
CPA.CPB.CPC	-0.0313064	-2.03098
CPA.CPB.CPC	-0.0288331	-2.0266
CPA.CPB.CPC	-0.0526443	-2.02557
CPA.CPB.CPC	-0.0447291	-2.02012
CPA.CPB.CPC	-0.0227598	-2.01998
CPA.CPB.CPC	-0.0604033	-2.01976
CPA.CPB.CPC	-0.0277799	-2.01794
CPA.CPB.CPC	-0.0683277	-2.01779
CPA.CPB.CPC	-0.0459541	-2.01485
CPA.CPB.CPC	-0.0231809	-1.99358
CPA.CPB.CPC	-0.0316212	-1.993
CPA.CPB.CPC	-0.0271207	-1.99046
CPA.CPB.CPC	-0.0280536	-1.99006
CPA.CPB.CPC	-0.0398361	-1.98984
CPA.CPB.CPC	-0.0535508	-1.98861
CPA.CPB.CPC	-0.0291996	-1.98628
CPA.CPB.CPC	-0.078163	-1.98577
CPA.CPB.CPC	-0.0455997	-1.9842
CPA.CPB.CPC	-0.0361184	-1.97454
CPA.CPB.CPC	-0.0526784	-1.96678
CPA.CPB.CPC	-0.032291	-1.96511
CPA.CPB.CPC	-0.031593	-1.96425
CPA.CPB.CPC	-0.0355444	-1.9595
CPA.CPB.CPC	-0.0396091	-1.95543
CPA.CPB.CPC	-0.035292	-1.95526
CPA.CPB.CPC	-0.0348344	-1.95131
CPA.CPB.CPC	-0.0691871	-1.94611
CPA.CPB.CPC	-0.0290068	-1.94222
CPA.CPB.CPC	-0.0246177	-1.93953
CPA.CPB.CPC	-0.0363144	-1.93777
CPA.CPB.CPC	-0.0292759	-1.93658
CPA.CPB.CPC	-0.0259536	-1.93471
CPA.CPB.CPC	-0.0488385	-1.9344
CPA.CPB.CPC	-0.0696764	-1.93416
CPA.CPB.CPC	-0.0433749	-1.92861
CPA.CPB.CPC	-0.0523951	-1.92265
CPA.CPB.CPC	-0.0346509	-1.92246
CPA.CPB.CPC	-0.0291235	-1.92075
CPA.CPB.CPC	-0.0280598	-1.91851
CPA.CPB.CPC	-0.0471466	-1.90881
CPA.CPB.CPC	-0.0263557	-1.90618
CPA.CPB.CPC	-0.0273745	-1.89799
CPA.CPB.CPC	-0.0440796	-1.89673
CPA.CPB.CPC	-0.0288963	-1.89206
CPA.CPB.CPC	-0.0651006	-1.89138
CPA.CPB.CPC	-0.031772	-1.88826
CPA.CPB.CPC	-0.0276421	-1.88592
CPA.CPB.CPC	-0.0462635	-1.88338
CPA.CPB.CPC	-0.0466548	-1.88169
CPA.CPB.CPC	-0.0400141	-1.88094
CPA.CPB.CPC	-0.0329024	-1.88075
CPA.CPB.CPC	-0.0438724	-1.87962
CPA.CPB.CPC	-0.0392501	-1.87698
CPA.CPB.CPC	-0.039452	-1.87004
CPA.CPB.CPC	-0.0308668	-1.86356
CPA.CPB.CPC	-0.0279616	-1.86276
CPA.CPB.CPC	-0.0330585	-1.85605
CPA.CPB.CPC	-0.0418152	-1.85565
CPA.CPB.CPC	-0.0737551	-1.8533
CPA.CPB.CPC	-0.0247221	-1.85099
CPA.CPB.CPC	-0.0336531	-1.84951
CPA.CPB.CPC	-0.0273634	-1.84615
CPA.CPB.CPC	-0.0393907	-1.84166
CPA.CPB.CPC	-0.0398546	-1.84114
CPA.CPB.CPC	-0.0336476	-1.84104
CPA.CPB.CPC	-0.0436676	-1.84086
CPA.CPB.CPC	-0.0472235	-1.8386
CPA.CPB.CPC	-0.0281917	-1.83397
CPA.CPB.CPC	-0.0328775	-1.83217
CPA.CPB.CPC	-0.0491627	-1.83213
CPA.CPB.CPC	-0.0485861	-1.83174
CPA.CPB.CPC	-0.0654561	-1.82823
CPA.CPB.CPC	-0.0266162	-1.82801
CPA.CPB.CPC	-0.0441049	-1.82106
CPA.CPB.CPC	-0.0311881	-1.81616
CPA.CPB.CPC	-0.0416426	-1.81433
CPA.CPB.CPC	-0.0420783	-1.81022
CPA.CPB.CPC	-0.0287226	-1.80593
CPA.CPB.CPC	-0.0367353	-1.80566
CPA.CPB.CPC	-0.0656778	-1.80495
CPA.CPB.CPC	-0.0461496	-1.80413
CPA.CPB.CPC	-0.0395645	-1.80035
CPA.CPB.CPC	-0.0370603	-1.79834
CPA.CPB.CPC	-0.0399917	-1.78913
CPA.CPB.CPC	-0.0493809	-1.78779
CPA.CPB.CPC	-0.043923	-1.78299
CPA.CPB.CPC	-0.03751	-1.78131
CPA.CPB.CPC	-0.0405077	-1.76218
CPA.CPB.CPC	-0.0263822	-1.76215
CPA.CPB.CPC	-0.026447	-1.75949
CPA.CPB.CPC	-0.0291395	-1.75837
CPA.CPB.CPC	-0.0306793	-1.75664
CPA.CPB.CPC	-0.0307749	-1.75361
CPA.CPB.CPC	-0.0484216	-1.75276
CPA.CPB.CPC	-0.0296	-1.74898
CPA.CPB.CPC	-0.029292	-1.74758
CPA.CPB.CPC	-0.024454	-1.74563
CPA.CPB.CPC	-0.0436026	-1.74215
CPA.CPB.CPC	-0.0235608	-1.72333
CPA.CPB.CPC	-0.0434391	-1.72321
CPA.CPB.CPC	-0.0398465	-1.7228
CPA.CPB.CPC	-0.0314205	-1.71994
CPA.CPB.CPC	-0.0378483	-1.71921
CPA.CPB.CPC	-0.0385011	-1.71599
CPA.CPB.CPC	-0.021692	-1.7151
CPA.CPB.CPC	-0.0348768	-1.71304
CPA.CPB.CPC	-0.0410619	-1.71232
CPA.CPB.CPC	-0.0312602	-1.70284
CPA.CPB.CPC	-0.0336868	-1.69609
CPA.CPB.CPC	-0.0343315	-1.69361
CPA.CPB.CPC	-0.0298423	-1.68979
CPA.CPB.CPC	-0.0310969	-1.68891
CPA.CPB.CPC	-0.0417143	-1.68615
CPA.CPB.CPC	-0.0323916	-1.68614
CPA.CPB.CPC	-0.0367775	-1.6853
CPA.CPB.CPC	-0.0374506	-1.67014
CPA.CPB.CPC	-0.031376	-1.66874
CPA.CPB.CPC	-0.0517109	-1.66172
CPA.CPB.CPC	-0.0180618	-1.6605
CPA.CPB.CPC	-0.0360716	-1.65913
CPA.CPB.CPC	-0.0354267	-1.65737
CPA.CPB.CPC	-0.0359405	-1.65156
CPA.CPB.CPC	-0.0327834	-1.65111
CPA.CPB.CPC	-0.0271345	-1.65042
CPA.CPB.CPC	-0.0325438	-1.64363
CPA.CPB.CPC	-0.0173513	-1.63888
CPA.CPB.CPC	-0.0299111	-1.63624
CPA.CPB.CPC	-0.0466153	-1.6352
CPA.CPB.CPC	-0.0454044	-1.62956
CPA.CPB.CPC	-0.0323106	-1.62731
CPA.CPB.CPC	-0.0265534	-1.62666
CPA.CPB.CPC	-0.0315969	-1.62316
CPA.CPB.CPC	-0.0343714	-1.62253
CPA.CPB.CPC	-0.0264628	-1.62165
CPA.CPB.CPC	-0.0313878	-1.61943
CPA.CPB.CPC	-0.0313717	-1.61939
CPA.CPB.CPC	-0.031301	-1.61108
CPA.CPB.CPC	-0.0489251	-1.61057
CPA.CPB.CPC	-0.0379685	-1.61057
CPA.CPB.CPC	-0.0401321	-1.60928
CPA.CPB.CPC	-0.0270413	-1.60911
CPA.CPB.CPC	-0.0302738	-1.60655
CPA.CPB.CPC	-0.0309332	-1.60602
CPA.CPB.CPC	-0.0266979	-1.60408
CPA.CPB.CPC	-0.0390641	-1.60217
CPA.CPB.CPC	-0.0239887	-1.59884
CPA.CPB.CPC	-0.0339431	-1.59758
CPA.CPB.CPC	-0.0306911	-1.59231
CPA.CPB.CPC	-0.0312975	-1.58276
CPA.CPB.CPC	-0.0372196	-1.58198
CPA.CPB.CPC	-0.0316477	-1.58038
CPA.CPB.CPC	-0.0276954	-1.57159
CPA.CPB.CPC	-0.0367401	-1.56821
CPA.CPB.CPC	-0.0576766	-1.5682
CPA.CPB.CPC	-0.0255686	-1.56425
CPA.CPB.CPC	-0.0215398	-1.55757
CPA.CPB.CPC	-0.023619	-1.55729
CPA.CPB.CPC	-0.0292617	-1.55359
CPA.CPB.CPC	-0.0339381	-1.55277
CPA.CPB.CPC	-0.0290953	-1.55165
CPA.CPB.CPC	-0.0294729	-1.53401
CPA.CPB.CPC	-0.0420568	-1.52939
CPA.CPB.CPC	-0.0371969	-1.5274
CPA.CPB.CPC	-0.0374059	-1.52552
CPA.CPB.CPC	-0.0259018	-1.52301
CPA.CPB.CPC	-0.0409761	-1.52238
CPA.CPB.CPC	-0.0360065	-1.52164
CPA.CPB.CPC	-0.021763	-1.51379
CPA.CPB.CPC	-0.0267832	-1.51213
CPA.CPB.CPC	-0.0294956	-1.51017
CPA.CPB.CPC	-0.0279579	-1.50442
CPA.CPB.CPC	-0.0220728	-1.50319
CPA.CPB.CPC	-0.0343658	-1.50271
CPA.CPB.CPC	-0.0350928	-1.49978
CPA.CPB.CPC	-0.0280851	-1.49715
CPA.CPB.CPC	-0.0374084	-1.49261
CPA.CPB.CPC	-0.0256083	-1.49189
CPA.CPB.CPC	-0.0315576	-1.49051
CPA.CPB.CPC	-0.0292894	-1.48911
CPA.CPB.CPC	-0.0318231	-1.48704
CPA.CPB.CPC	-0.0279085	-1.48611
CPA.CPB.CPC	-0.0337492	-1.47981
CPA.CPB.CPC	-0.0359106	-1.4729
CPA.CPB.CPC	-0.0244257	-1.47162
CPA.CPB.CPC	-0.0282136	-1.46999
CPA.CPB.CPC	-0.0342499	-1.46975
CPA.CPB.CPC	-0.0317782	-1.46737
CPA.CPB.CPC	-0.020957	-1.46694
CPA.CPB.CPC	-0.0319752	-1.46467
CPA.CPB.CPC	-0.0349172	-1.46348
CPA.CPB.CPC	-0.0544091	-1.46199
CPA.CPB.CPC	-0.0329887	-1.45969
CPA.CPB.CPC	-0.0298756	-1.44888
CPA.CPB.CPC	-0.0270734	-1.44785
CPA.CPB.CPC	-0.0389127	-1.44592
CPA.CPB.CPC	-0.022372	-1.44487
CPA.CPB.CPC	-0.0348218	-1.44353
CPA.CPB.CPC	-0.0228667	-1.44169
CPA.CPB.CPC	-0.0399506	-1.44116
CPA.CPB.CPC	-0.0315014	-1.43191
CPA.CPB.CPC	-0.0184402	-1.42714
CPA.CPB.CPC	-0.0216581	-1.42654
CPA.CPB.CPC	-0.0295198	-1.42441
CPA.CPB.CPC	-0.0309844	-1.42176
CPA.CPB.CPC	-0.0281804	-1.40975
CPA.CPB.CPC	-0.0266311	-1.40649
CPA.CPB.CPC	-0.0185242	-1.40217
CPA.CPB.CPC	-0.0269216	-1.40206
CPA.CPB.CPC	-0.0280687	-1.40145
CPA.CPB.CPC	-0.0232762	-1.4011
CPA.CPB.CPC	-0.0368705	-1.3991
CPA.CPB.CPC	-0.0462265	-1.39821
CPA.CPB.CPC	-0.0370227	-1.39529
CPA.CPB.CPC	-0.0282631	-1.38964
CPA.CPB.CPC	-0.0269284	-1.38369
CPA.CPB.CPC	-0.0184821	-1.38264
CPA.CPB.CPC	-0.0244695	-1.3821
CPA.CPB.CPC	-0.0290609	-1.38202
CPA.CPB.CPC	-0.0187372	-1.38076
CPA.CPB.CPC	-0.031035	-1.37996
CPA.CPB.CPC	-0.030194	-1.37995
CPA.CPB.CPC	-0.0269281	-1.37851
CPA.CPB.CPC	-0.0338551	-1.37448
CPA.CPB.CPC	-0.0285572	-1.37434
CPA.CPB.CPC	-0.02845	-1.37371
CPA.CPB.CPC	-0.0325398	-1.37063
CPA.CPB.CPC	-0.022089	-1.36533
CPA.CPB.CPC	-0.0377087	-1.3643
CPA.CPB.CPC	-0.0336287	-1.35838
CPA.CPB.CPC	-0.0314233	-1.35664
CPA.CPB.CPC	-0.0300414	-1.35624
CPA.CPB.CPC	-0.0320477	-1.35485
CPA.CPB.CPC	-0.0200512	-1.35446
CPA.CPB.CPC	-0.0402924	-1.3542
CPA.CPB.CPC	-0.0244945	-1.35344
CPA.CPB.CPC	-0.0226163	-1.35278
CPA.CPB.CPC	-0.0243276	-1.35115
CPA.CPB.CPC	-0.0390286	-1.34716
CPA.CPB.CPC	-0.0233712	-1.34351
CPA.CPB.CPC	-0.0313829	-1.3427
CPA.CPB.CPC	-0.0289094	-1.34067
CPA.CPB.CPC	-0.0335697	-1.33641
CPA.CPB.CPC	-0.0198093	-1.3357
CPA.CPB.CPC	-0.0197789	-1.33388
CPA.CPB.CPC	-0.0256042	-1.33288
CPA.CPB.CPC	-0.0197789	-1.32843
CPA.CPB.CPC	-0.029798	-1.32312
CPA.CPB.CPC	-0.0284487	-1.32176
CPA.CPB.CPC	-0.0176933	-1.32077
CPA.CPB.CPC	-0.025188	-1.31783
CPA.CPB.CPC	-0.0249567	-1.3158
CPA.CPB.CPC	-0.0245971	-1.31574
CPA.CPB.CPC	-0.0279821	-1.31478
CPA.CPB.CPC	-0.0242293	-1.31179
CPA.CPB.CPC	-0.0219922	-1.3076
CPA.CPB.CPC	-0.0286533	-1.30693
CPA.CPB.CPC	-0.0289774	-1.30629
CPA.CPB.CPC	-0.0213522	-1.30293
CPA.CPB.CPC	-0.0295828	-1.30075
CPA.CPB.CPC	-0.043309	-1.29828
CPA.CPB.CPC	-0.0224441	-1.29752
CPA.CPB.CPC	-0.0350216	-1.28678
CPA.CPB.CPC	-0.0322605	-1.28426
CPA.CPB.CPC	-0.018063	-1.28093
CPA.CPB.CPC	-0.0314673	-1.2801
CPA.CPB.CPC	-0.0252707	-1.27279
CPA.CPB.CPC	-0.018846	-1.27277
CPA.CPB.CPC	-0.0250972	-1.27261
CPA.CPB.CPC	-0.0275596	-1.27135
CPA.CPB.CPC	-0.0257858	-1.26927
CPA.CPB.CPC	-0.0282761	-1.26674
CPA.CPB.CPC	-0.0263692	-1.26473
CPA.CPB.CPC	-0.025596	-1.25739
CPA.CPB.CPC	-0.0326899	-1.25711
CPA.CPB.CPC	-0.0317978	-1.25645
CPA.CPB.CPC	-0.034903	-1.25113
CPA.CPB.CPC	-0.0240149	-1.24834
CPA.CPB.CPC	-0.024495	-1.24799
CPA.CPB.CPC	-0.019167	-1.24696
CPA.CPB.CPC	-0.022825	-1.2403
CPA.CPB.CPC	-0.0329906	-1.23424
CPA.CPB.CPC	-0.0244661	-1.23403
CPA.CPB.CPC	-0.0248278	-1.23245
CPA.CPB.CPC	-0.0200116	-1.22795
CPA.CPB.CPC	-0.0270211	-1.22546
CPA.CPB.CPC	-0.022263	-1.22471
CPA.CPB.CPC	-0.0290946	-1.22291
CPA.CPB.CPC	-0.0296914	-1.22228
CPA.CPB.CPC	-0.024382	-1.21911
CPA.CPB.CPC	-0.0318447	-1.21346
CPA.CPB.CPC	-0.0273582	-1.21238
CPA.CPB.CPC	-0.0183816	-1.21143
CPA.CPB.CPC	-0.0240034	-1.20913
CPA.CPB.CPC	-0.0220006	-1.20835
CPA.CPB.CPC	-0.0203873	-1.20792
CPA.CPB.CPC	-0.0194189	-1.20609
CPA.CPB.CPC	-0.0255233	-1.20471
CPA.CPB.CPC	-0.0332105	-1.20054
CPA.CPB.CPC	-0.0232224	-1.19892
CPA.CPB.CPC	-0.0308471	-1.19704
CPA.CPB.CPC	-0.0241894	-1.19061
CPA.CPB.CPC	-0.0296632	-1.19046
CPA.CPB.CPC	-0.0239862	-1.18793
CPA.CPB.CPC	-0.0262564	-1.18538
CPA.CPB.CPC	-0.0270486	-1.18279
CPA.CPB.CPC	-0.0260582	-1.18225
CPA.CPB.CPC	-0.0287187	-1.17897
CPA.CPB.CPC	-0.0296364	-1.17069
CPA.CPB.CPC	-0.0253714	-1.16779
CPA.CPB.CPC	-0.031445	-1.16706
CPA.CPB.CPC	-0.0203545	-1.16452
CPA.CPB.CPC	-0.0326673	-1.15967
CPA.CPB.CPC	-0.0198342	-1.1576
CPA.CPB.CPC	-0.0264051	-1.15288
CPA.CPB.CPC	-0.0274177	-1.15047
CPA.CPB.CPC	-0.0283871	-1.14598
CPA.CPB.CPC	-0.0300103	-1.14327
CPA.CPB.CPC	-0.0207289	-1.14253
CPA.CPB.CPC	-0.0263589	-1.13866
CPA.CPB.CPC	-0.0180408	-1.13358
CPA.CPB.CPC	-0.0230411	-1.13174
CPA.CPB.CPC	-0.021643	-1.12218
CPA.CPB.CPC	-0.025533	-1.1194
CPA.CPB.CPC	-0.0218639	-1.11643
CPA.CPB.CPC	-0.0242639	-1.11564
CPA.CPB.CPC	-0.022422	-1.11225
CPA.CPB.CPC	-0.0293455	-1.11189
CPA.CPB.CPC	-0.0226126	-1.11168
CPA.CPB.CPC	-0.0283302	-1.11012
CPA.CPB.CPC	-0.0165409	-1.10641
CPA.CPB.CPC	-0.0136908	-1.09975
CPA.CPB.CPC	-0.0165305	-1.0971
CPA.CPB.CPC	-0.0194048	-1.09452
CPA.CPB.CPC	-0.030142	-1.08309
CPA.CPB.CPC	-0.0254787	-1.08019
CPA.CPB.CPC	-0.019698	-1.07914
CPA.CPB.CPC	-0.0236248	-1.07821
CPA.CPB.CPC	-0.0283525	-1.07408
CPA.CPB.CPC	-0.0312003	-1.07329
CPA.CPB.CPC	-0.0247559	-1.07323
CPA.CPB.CPC	-0.0292002	-1.07042
CPA.CPB.CPC	-0.0261395	-1.07
CPA.CPB.CPC	-0.0276697	-1.06826
CPA.CPB.CPC	-0.0244819	-1.066
CPA.CPB.CPC	-0.0249321	-1.06559
CPA.CPB.CPC	-0.0219701	-1.06138
CPA.CPB.CPC	-0.0142319	-1.05993
CPA.CPB.CPC	-0.0299619	-1.05729
CPA.CPB.CPC	-0.0255409	-1.05711
CPA.CPB.CPC	-0.022758	-1.05569
CPA.CPB.CPC	-0.0246261	-1.05106
CPA.CPB.CPC	-0.0201712	-1.0501
CPA.CPB.CPC	-0.0164895	-1.04925
CPA.CPB.CPC	-0.0108404	-1.04853
CPA.CPB.CPC	-0.0224425	-1.04841
CPA.CPB.CPC	-0.0278899	-1.04641
CPA.CPB.CPC	-0.0232304	-1.04575
CPA.CPB.CPC	-0.0231874	-1.04138
CPA.CPB.CPC	-0.0161925	-1.04061
CPA.CPB.CPC	-0.0233656	-1.04038
CPA.CPB.CPC	-0.0206531	-1.03854
CPA.CPB.CPC	-0.0267279	-1.03766
CPA.CPB.CPC	-0.01808	-1.036
CPA.CPB.CPC	-0.0291404	-1.03117
CPA.CPB.CPC	-0.0187997	-1.02844
CPA.CPB.CPC	-0.0198789	-1.02483
CPA.CPB.CPC	-0.0207902	-1.02373
CPA.CPB.CPC	-0.028828	-1.01765
CPA.CPB.CPC	-0.0268668	-1.01178
CPA.CPB.CPC	-0.0267854	-1.01064
CPA.CPB.CPC	-0.0228926	-1.01022
CPA.CPB.CPC	-0.0205478	-1.00919
CPA.CPB.CPC	-0.0212024	-1.00888
CPA.CPB.CPC	-0.0259327	-1.0088
CPA.CPB.CPC	-0.0275139	-1.00367
CPA.CPB.CPC	-0.0134323	-0.996582
CPA.CPB.CPC	-0.0221634	-0.996515
CPA.CPB.CPC	-0.0166729	-0.994749
CPA.CPB.CPC	-0.0232828	-0.99209
CPA.CPB.CPC	-0.019712	-0.986859
CPA.CPB.CPC	-0.0211103	-0.980249
CPA.CPB.CPC	-0.0221298	-0.975453
CPA.CPB.CPC	-0.0248478	-0.971743
CPA.CPB.CPC	-0.0253097	-0.97143
CPA.CPB.CPC	-0.0159475	-0.969098
CPA.CPB.CPC	-0.023459	-0.966819
CPA.CPB.CPC	-0.0267204	-0.959945
CPA.CPB.CPC	-0.0342727	-0.954739
CPA.CPB.CPC	-0.0138917	-0.948394
CPA.CPB.CPC	-0.0172785	-0.945463
CPA.CPB.CPC	-0.0205495	-0.945448
CPA.CPB.CPC	-0.0243388	-0.942503
CPA.CPB.CPC	-0.0244472	-0.941985
CPA.CPB.CPC	-0.0218652	-0.941403
CPA.CPB.CPC	-0.0156008	-0.941398
CPA.CPB.CPC	-0.0253662	-0.938607
CPA.CPB.CPC	-0.0157161	-0.935433
CPA.CPB.CPC	-0.0245702	-0.934592
CPA.CPB.CPC	-0.0191977	-0.929212
CPA.CPB.CPC	-0.0247851	-0.9289
CPA.CPB.CPC	-0.0258562	-0.927666
CPA.CPB.CPC	-0.0200106	-0.926237
CPA.CPB.CPC	-0.0227702	-0.92565
CPA.CPB.CPC	-0.0325947	-0.924666
CPA.CPB.CPC	-0.0227118	-0.923009
CPA.CPB.CPC	-0.0174653	-0.903075
CPA.CPB.CPC	-0.012052	-0.902769
CPA.CPB.CPC	-0.0202719	-0.900915
CPA.CPB.CPC	-0.0236192	-0.897288
CPA.CPB.CPC	-0.0249322	-0.894821
CPA.CPB.CPC	-0.0146584	-0.894317
CPA.CPB.CPC	-0.0209258	-0.891132
CPA.CPB.CPC	-0.0221563	-0.889108
CPA.CPB.CPC	-0.0158105	-0.889021
CPA.CPB.CPC	-0.0201392	-0.886134
CPA.CPB.CPC	-0.0178627	-0.884961
CPA.CPB.CPC	-0.019384	-0.882598
CPA.CPB.CPC	-0.017293	-0.880803
CPA.CPB.CPC	-0.0146289	-0.875685
CPA.CPB.CPC	-0.0243994	-0.87363
CPA.CPB.CPC	-0.0174064	-0.859853
CPA.CPB.CPC	-0.0168919	-0.859243
CPA.CPB.CPC	-0.0212274	-0.85786
CPA.CPB.CPC	-0.0246836	-0.857075
CPA.CPB.CPC	-0.0273657	-0.856372
CPA.CPB.CPC	-0.020324	-0.856262
CPA.CPB.CPC	-0.016129	-0.854072
CPA.CPB.CPC	-0.0104514	-0.849039
CPA.CPB.CPC	-0.0155949	-0.848634
CPA.CPB.CPC	-0.018516	-0.84734
CPA.CPB.CPC	-0.0224726	-0.841575
CPA.CPB.CPC	-0.017769	-0.841457
CPA.CPB.CPC	-0.0176602	-0.841152
CPA.CPB.CPC	-0.0173068	-0.839938
CPA.CPB.CPC	-0.0121657	-0.838989
CPA.CPB.CPC	-0.0122819	-0.834012
CPA.CPB.CPC	-0.030038	-0.832389
CPA.CPB.CPC	-0.0183324	-0.827848
CPA.CPB.CPC	-0.0184636	-0.826063
CPA.CPB.CPC	-0.016555	-0.824303
CPA.CPB.CPC	-0.0219606	-0.822594
CPA.CPB.CPC	-0.0203147	-0.822482
CPA.CPB.CPC	-0.0146165	-0.819417
CPA.CPB.CPC	-0.0194537	-0.818704
CPA.CPB.CPC	-0.0192759	-0.815639
CPA.CPB.CPC	-0.0164383	-0.808644
CPA.CPB.CPC	-0.0227832	-0.803397
CPA.CPB.CPC	-0.0168279	-0.802341
CPA.CPB.CPC	-0.017715	-0.798996
CPA.CPB.CPC	-0.0140726	-0.788491
CPA.CPB.CPC	-0.0182165	-0.788415
CPA.CPB.CPC	-0.0196532	-0.786451
CPA.CPB.CPC	-0.0156718	-0.786264
CPA.CPB.CPC	-0.0127426	-0.785398
CPA.CPB.CPC	-0.0191201	-0.784341
CPA.CPB.CPC	-0.0153797	-0.782127
CPA.CPB.CPC	-0.0197468	-0.779651
CPA.CPB.CPC	-0.0182286	-0.779096
CPA.CPB.CPC	-0.0196499	-0.776626
CPA.CPB.CPC	-0.0189786	-0.772672
CPA.CPB.CPC	-0.0168644	-0.76807
CPA.CPB.CPC	-0.0177343	-0.766193
CPA.CPB.CPC	-0.0191867	-0.766117
CPA.CPB.CPC	-0.0268653	-0.763787
CPA.CPB.CPC	-0.0173549	-0.760327
CPA.CPB.CPC	-0.0220098	-0.75674
CPA.CPB.CPC	-0.0154599	-0.756072
CPA.CPB.CPC	-0.0165076	-0.755435
CPA.CPB.CPC	-0.0211541	-0.754469
CPA.CPB.CPC	-0.0157991	-0.754165
CPA.CPB.CPC	-0.0168972	-0.753869
CPA.CPB.CPC	-0.0201345	-0.753428
CPA.CPB.CPC	-0.0143704	-0.747649
CPA.CPB.CPC	-0.0119988	-0.746292
CPA.CPB.CPC	-0.0195246	-0.742664
CPA.CPB.CPC	-0.0198349	-0.741136
CPA.CPB.CPC	-0.0166619	-0.740912
CPA.CPB.CPC	-0.0152868	-0.735889
CPA.CPB.CPC	-0.0235297	-0.733928
CPA.CPB.CPC	-0.0148128	-0.732757
CPA.CPB.CPC	-0.0179059	-0.730017
CPA.CPB.CPC	-0.0151324	-0.72934
CPA.CPB.CPC	-0.0148244	-0.725647
CPA.CPB.CPC	-0.0180248	-0.724434
CPA.CPB.CPC	-0.0169545	-0.714685
CPA.CPB.CPC	-0.0118595	-0.711918
CPA.CPB.CPC	-0.0150881	-0.711496
CPA.CPB.CPC	-0.0189473	-0.711294
CPA.CPB.CPC	-0.0116524	-0.709993
CPA.CPB.CPC	-0.0149287	-0.709303
CPA.CPB.CPC	-0.0176484	-0.708167
CPA.CPB.CPC	-0.0156719	-0.701722
CPA.CPB.CPC	-0.00990472	-0.7012
CPA.CPB.CPC	-0.0123755	-0.70051
CPA.CPB.CPC	-0.0140534	-0.696272
CPA.CPB.CPC	-0.014302	-0.694146
CPA.CPB.CPC	-0.0128535	-0.690656
CPA.CPB.CPC	-0.0127835	-0.690313
CPA.CPB.CPC	-0.0176162	-0.687163
CPA.CPB.CPC	-0.0191488	-0.683912
CPA.CPB.CPC	-0.0122418	-0.682425
CPA.CPB.CPC	-0.0162986	-0.682329
CPA.CPB.CPC	-0.0136538	-0.681865
CPA.CPB.CPC	-0.0168746	-0.681461
CPA.CPB.CPC	-0.0157084	-0.676218
CPA.CPB.CPC	-0.0104337	-0.675209
CPA.CPB.CPC	-0.00764315	-0.674252
CPA.CPB.CPC	-0.0138238	-0.674129
CPA.CPB.CPC	-0.011981	-0.669794
CPA.CPB.CPC	-0.011874	-0.666973
CPA.CPB.CPC	-0.0170901	-0.664771
CPA.CPB.CPC	-0.013253	-0.662947
CPA.CPB.CPC	-0.0100989	-0.662488
CPA.CPB.CPC	-0.014079	-0.659778
CPA.CPB.CPC	-0.0160948	-0.657582
CPA.CPB.CPC	-0.0233423	-0.65741
CPA.CPB.CPC	-0.0143684	-0.656182
CPA.CPB.CPC	-0.0142898	-0.654911
CPA.CPB.CPC	-0.0145404	-0.654441
CPA.CPB.CPC	-0.0165898	-0.653903
CPA.CPB.CPC	-0.00966327	-0.648664
CPA.CPB.CPC	-0.0133011	-0.647921
CPA.CPB.CPC	-0.0134792	-0.647488
CPA.CPB.CPC	-0.0166641	-0.646248
CPA.CPB.CPC	-0.0134223	-0.646055
CPA.CPB.CPC	-0.0107136	-0.645107
CPA.CPB.CPC	-0.0113234	-0.644984
CPA.CPB.CPC	-0.0133935	-0.642905
CPA.CPB.CPC	-0.0147453	-0.64097
CPA.CPB.CPC	-0.0140249	-0.637996
CPA.CPB.CPC	-0.0130803	-0.630796
CPA.CPB.CPC	-0.00895353	-0.630575
CPA.CPB.CPC	-0.0158576	-0.6249
CPA.CPB.CPC	-0.0134995	-0.623344
CPA.CPB.CPC	-0.016737	-0.621035
CPA.CPB.CPC	-0.0165629	-0.618115
CPA.CPB.CPC	-0.0125098	-0.616091
CPA.CPB.CPC	-0.0139772	-0.615424
CPA.CPB.CPC	-0.0123167	-0.614711
CPA.CPB.CPC	-0.0137322	-0.613975
CPA.CPB.CPC	-0.0095867	-0.611511
CPA.CPB.CPC	-0.0146547	-0.610482
CPA.CPB.CPC	-0.0160513	-0.609608
CPA.CPB.CPC	-0.0153991	-0.609478
CPA.CPB.CPC	-0.0131291	-0.606005
CPA.CPB.CPC	-0.0103592	-0.60329
CPA.CPB.CPC	-0.0112661	-0.6026
CPA.CPB.CPC	-0.0160507	-0.599213
CPA.CPB.CPC	-0.0119947	-0.591173
CPA.CPB.CPC	-0.0152807	-0.58927
CPA.CPB.CPC	-0.0124486	-0.586946
CPA.CPB.CPC	-0.0126965	-0.585346
CPA.CPB.CPC	-0.0148437	-0.584538
CPA.CPB.CPC	-0.0097281	-0.583759
CPA.CPB.CPC	-0.0154131	-0.582929
CPA.CPB.CPC	-0.0121567	-0.58204
CPA.CPB.CPC	-0.0204602	-0.57604
CPA.CPB.CPC	-0.00888942	-0.575402
CPA.CPB.CPC	-0.0125019	-0.574259
CPA.CPB.CPC	-0.0130329	-0.571907
CPA.CPB.CPC	-0.0102719	-0.57074
CPA.CPB.CPC	-0.0152562	-0.565194
CPA.CPB.CPC	-0.0140939	-0.562288
CPA.CPB.CPC	-0.0123555	-0.560702
CPA.CPB.CPC	-0.0104061	-0.559703
CPA.CPB.CPC	-0.0133485	-0.557879
CPA.CPB.CPC	-0.0108246	-0.557031
CPA.CPB.CPC	-0.013615	-0.556805
CPA.CPB.CPC	-0.00948918	-0.555379
CPA.CPB.CPC	-0.0120467	-0.554775
CPA.CPB.CPC	-0.00904645	-0.553741
CPA.CPB.CPC	-0.0117661	-0.553159
CPA.CPB.CPC	-0.019216	-0.551044
CPA.CPB.CPC	-0.0097527	-0.547193
CPA.CPB.CPC	-0.0103196	-0.540704
CPA.CPB.CPC	-0.0132413	-0.535488
CPA.CPB.CPC	-0.0105068	-0.535341
CPA.CPB.CPC	-0.0121441	-0.530442
CPA.CPB.CPC	-0.012811	-0.528208
CPA.CPB.CPC	-0.012669	-0.524627
CPA.CPB.CPC	-0.0131679	-0.523459
CPA.CPB.CPC	-0.00701874	-0.521729
CPA.CPB.CPC	-0.0172549	-0.519629
CPA.CPB.CPC	-0.0111236	-0.519162
CPA.CPB.CPC	-0.00912678	-0.518948
CPA.CPB.CPC	-0.0112848	-0.517934
CPA.CPB.CPC	-0.00898759	-0.517298
CPA.CPB.CPC	-0.00852898	-0.514906
CPA.CPB.CPC	-0.0110385	-0.513653
CPA.CPB.CPC	-0.0138736	-0.511198
CPA.CPB.CPC	-0.0124469	-0.510096
CPA.CPB.CPC	-0.00751767	-0.504755
CPA.CPB.CPC	-0.0133504	-0.501541
CPA.CPB.CPC	-0.0166167	-0.498486
CPA.CPB.CPC	-0.0108408	-0.497472
CPA.CPB.CPC	-0.0104381	-0.48492
CPA.CPB.CPC	-0.0107903	-0.479335
CPA.CPB.CPC	-0.0130132	-0.474214
CPA.CPB.CPC	-0.0113368	-0.472292
CPA.CPB.CPC	-0.00959764	-0.472107
CPA.CPB.CPC	-0.0126573	-0.470368
CPA.CPB.CPC	-0.00845749	-0.469649
CPA.CPB.CPC	-0.0100078	-0.46888
CPA.CPB.CPC	-0.0111629	-0.467943
CPA.CPB.CPC	-0.0081322	-0.467666
CPA.CPB.CPC	-0.0121229	-0.465611
CPA.CPB.CPC	-0.00992586	-0.463734
CPA.CPB.CPC	-0.0110089	-0.463631
CPA.CPB.CPC	-0.0110076	-0.458713
CPA.CPB.CPC	-0.0109901	-0.452342
CPA.CPB.CPC	-0.0155518	-0.447628
CPA.CPB.CPC	-0.0116339	-0.447097
CPA.CPB.CPC	-0.00975574	-0.446073
CPA.CPB.CPC	-0.00883434	-0.444743
CPA.CPB.CPC	-0.010294	-0.444668
CPA.CPB.CPC	-0.0109205	-0.443437
CPA.CPB.CPC	-0.00936214	-0.442561
CPA.CPB.CPC	-0.00721747	-0.442312
CPA.CPB.CPC	-0.00844349	-0.439815
CPA.CPB.CPC	-0.00701126	-0.4389
CPA.CPB.CPC	-0.00738489	-0.437704
CPA.CPB.CPC	-0.00890851	-0.42928
CPA.CPB.CPC	-0.00872963	-0.425474
CPA.CPB.CPC	-0.0112688	-0.425095
CPA.CPB.CPC	-0.00865146	-0.423739
CPA.CPB.CPC	-0.0107542	-0.42153
CPA.CPB.CPC	-0.0096621	-0.4199
CPA.CPB.CPC	-0.00740709	-0.418337
CPA.CPB.CPC	-0.00656276	-0.409561
CPA.CPB.CPC	-0.00882438	-0.404946
CPA.CPB.CPC	-0.0107931	-0.404934
CPA.CPB.CPC	-0.00920666	-0.404335
CPA.CPB.CPC	-0.00722918	-0.400372
CPA.CPB.CPC	-0.0132047	-0.399379
CPA.CPB.CPC	-0.0058122	-0.392476
CPA.CPB.CPC	-0.00655609	-0.390527
CPA.CPB.CPC	-0.00967131	-0.384449
CPA.CPB.CPC	-0.00726716	-0.381423
CPA.CPB.CPC	-0.00801304	-0.380936
CPA.CPB.CPC	-0.00646597	-0.379761
CPA.CPB.CPC	-0.00801613	-0.37535
CPA.CPB.CPC	-0.00513143	-0.373396
CPA.CPB.CPC	-0.00789608	-0.372903
CPA.CPB.CPC	-0.00708409	-0.369773
CPA.CPB.CPC	-0.0100078	-0.36594
CPA.CPB.CPC	-0.0118827	-0.359232
CPA.CPB.CPC	-0.00942867	-0.355689
CPA.CPB.CPC	-0.00721098	-0.353446
CPA.CPB.CPC	-0.00643057	-0.347708
CPA.CPB.CPC	-0.00597101	-0.341549
CPA.CPB.CPC	-0.00794368	-0.337138
CPA.CPB.CPC	-0.00565832	-0.334391
CPA.CPB.CPC	-0.00468935	-0.331997
CPA.CPB.CPC	-0.00434846	-0.330415
CPA.CPB.CPC	-0.00705558	-0.330026
CPA.CPB.CPC	-0.00722059	-0.32942
CPA.CPB.CPC	-0.00524473	-0.326273
CPA.CPB.CPC	-0.00801259	-0.325402
CPA.CPB.CPC	-0.011495	-0.324356
CPA.CPB.CPC	-0.00735185	-0.323501
CPA.CPB.CPC	-0.00854146	-0.316057
CPA.CPB.CPC	-0.00568043	-0.310385
CPA.CPB.CPC	-0.00634522	-0.306091
CPA.CPB.CPC	-0.00585656	-0.30552
CPA.CPB.CPC	-0.00678553	-0.304282
CPA.CPB.CPC	-0.00437476	-0.303906
CPA.CPB.CPC	-0.00482903	-0.300003
CPA.CPB.CPC	-0.00635994	-0.298916
CPA.CPB.CPC	-0.00606431	-0.297986
CPA.CPB.CPC	-0.00882571	-0.289106
CPA.CPB.CPC	-0.00502294	-0.285571
CPA.CPB.CPC	-0.0060625	-0.284512
CPA.CPB.CPC	-0.00655424	-0.283669
CPA.CPB.CPC	-0.00601388	-0.282352
CPA.CPB.CPC	-0.00509095	-0.272994
CPA.CPB.CPC	-0.00504541	-0.269231
CPA.CPB.CPC	-0.00499044	-0.250036
CPA.CPB.CPC	-0.0045695	-0.243084
CPA.CPB.CPC	-0.00570286	-0.240977
CPA.CPB.CPC	-0.0048755	-0.240172
CPA.CPB.CPC	-0.00351784	-0.236679
CPA.CPB.CPC	-0.00379087	-0.236461
CPA.CPB.CPC	-0.00404989	-0.232041
CPA.CPB.CPC	-0.0040579	-0.230665
CPA.CPB.CPC	-0.00432383	-0.228949
CPA.CPB.CPC	-0.00467283	-0.22415
CPA.CPB.CPC	-0.00423136	-0.223844
CPA.CPB.CPC	-0.00790507	-0.223403
CPA.CPB.CPC	-0.0050456	-0.222834
CPA.CPB.CPC	-0.00505006	-0.221518
CPA.CPB.CPC	-0.00468752	-0.219863
CPA.CPB.CPC	-0.00356694	-0.219335
CPA.CPB.CPC	-0.00378441	-0.215809
CPA.CPB.CPC	-0.00414565	-0.208848
CPA.CPB.CPC	-0.00494271	-0.206042
CPA.CPB.CPC	-0.00586388	-0.193898
CPA.CPB.CPC	-0.00433969	-0.193525
CPA.CPB.CPC	-0.0027088	-0.186977
CPA.CPB.CPC	-0.00246159	-0.184338
CPA.CPB.CPC	-0.00353589	-0.180973
CPA.CPB.CPC	-0.00154158	-0.175644
CPA.CPB.CPC	-0.00366069	-0.171859
CPA.CPB.CPC	-0.00197539	-0.166876
CPA.CPB.CPC	-0.00330803	-0.16515
CPA.CPB.CPC	-0.00374816	-0.155664
CPA.CPB.CPC	-0.00312039	-0.15374
CPA.CPB.CPC	-0.00243821	-0.151217
CPA.CPB.CPC	-0.00239447	-0.139575
CPA.CPB.CPC	-0.00244165	-0.137633
CPA.CPB.CPC	-0.00256741	-0.135291
CPA.CPB.CPC	-0.00242081	-0.132318
CPA.CPB.CPC	-0.00233386	-0.123393
CPA.CPB.CPC	-0.00266257	-0.120212
CPA.CPB.CPC	-0.00202559	-0.120208
CPA.CPB.CPC	-0.0024276	-0.116876
CPA.CPB.CPC	-0.00252807	-0.113206
CPA.CPB.CPC	-0.00166846	-0.111492
CPA.CPB.CPC	-0.00173041	-0.109722
CPA.CPB.CPC	-0.0018369	-0.107748
CPA.CPB.CPC	-0.00226999	-0.10542
CPA.CPB.CPC	-0.0029342	-0.0974438
CPA.CPB.CPC	-0.00205697	-0.0971216
CPA.CPB.CPC	-0.00191421	-0.0946927
CPA.CPB.CPC	-0.00189147	-0.0881825
CPA.CPB.CPC	-0.00207475	-0.0848319
CPA.CPB.CPC	-0.00252533	-0.0841174
CPA.CPB.CPC	-0.00221246	-0.078281
CPA.CPB.CPC	-0.00127023	-0.0736642
CPA.CPB.CPC	-0.00126198	-0.0687342
CPA.CPB.CPC	-0.000721324	-0.050804
CPA.CPB.CPC	-0.000535038	-0.0277381
CPA.CPB.CPC	-0.000515054	-0.0241453
CPA.CPB.CPC	-0.000545962	-0.0180961
CPA.CPB.CPC	-0.000228666	-0.0155223
CPA.CPB.CPC	-4.5e-05	-0.0022498
CPA.CPB.CPC	-4.56e-05	-0.00218681
CPA.CPB.CPC	-1.51e-05	-0.000726739
CPA.CPB.CPC	4.53e-05	0.00246534
CPA.CPB.CPC	0.000181168	0.00803217
CPA.CPB.CPC	0.000250352	0.0143223
CPA.CPB.CPC	0.000269324	0.0215236
CPA.CPB.CPC	0.000541109	0.0271286
CPA.CPB.CPC	0.000929279	0.0341042
CPA.CPB.CPC	0.000720766	0.0359976
CPA.CPB.CPC	0.0011072	0.0455756
CPA.CPB.CPC	0.000869234	0.0467018
CPA.CPB.CPC	0.00146834	0.0483813
CPA.CPB.CPC	0.000922802	0.0536011
CPA.CPB.CPC	0.00096038	0.0562414
CPA.CPB.CPC	0.00131525	0.0602788
CPA.CPB.CPC	0.00140058	0.0701374
CPA.CPB.CPC	0.00100513	0.0738372
CPA.CPB.CPC	0.00166686	0.0743273
CPA.CPB.CPC	0.00170709	0.0756765
CPA.CPB.CPC	0.00143939	0.0778465
CPA.CPB.CPC	0.00167237	0.0820489
CPA.CPB.CPC	0.00163234	0.0835756
CPA.CPB.CPC	0.00188911	0.0857474
CPA.CPB.CPC	0.00227166	0.0984112
CPA.CPB.CPC	0.00139883	0.10331
CPA.CPB.CPC	0.0023422	0.113305
CPA.CPB.CPC	0.00206406	0.121006
CPA.CPB.CPC	0.00170903	0.122354
CPA.CPB.CPC	0.00362346	0.130223
CPA.CPB.CPC	0.00303536	0.140914
CPA.CPB.CPC	0.00231918	0.144131
CPA.CPB.CPC	0.00410838	0.15795
CPA.CPB.CPC	0.00259569	0.161877
CPA.CPB.CPC	0.00288303	0.1707
CPA.CPB.CPC	0.00376933	0.173124
CPA.CPB.CPC	0.00304211	0.180957
CPA.CPB.CPC	0.00398988	0.183242
CPA.CPB.CPC	0.00407017	0.191772
CPA.CPB.CPC	0.00399669	0.192863
CPA.CPB.CPC	0.00402967	0.198522
CPA.CPB.CPC	0.00582031	0.212627
CPA.CPB.CPC	0.00489455	0.212788
CPA.CPB.CPC	0.00427732	0.220052
CPA.CPB.CPC	0.0043808	0.220446
CPA.CPB.CPC	0.00357002	0.22263
CPA.CPB.CPC	0.00626558	0.230433
CPA.CPB.CPC	0.00635616	0.231101
CPA.CPB.CPC	0.00464132	0.239658
CPA.CPB.CPC	0.00535435	0.242519
CPA.CPB.CPC	0.00435813	0.255534
CPA.CPB.CPC	0.00316476	0.262382
CPA.CPB.CPC	0.00488894	0.266549
CPA.CPB.CPC	0.00644691	0.270804
CPA.CPB.CPC	0.00440786	0.27113
CPA.CPB.CPC	0.0046281	0.29065
CPA.CPB.CPC	0.00460894	0.294872
CPA.CPB.CPC	0.00615328	0.296498
CPA.CPB.CPC	0.00798432	0.300439
CPA.CPB.CPC	0.00454272	0.301343
CPA.CPB.CPC	0.00575689	0.304659
CPA.CPB.CPC	0.00529426	0.323421
CPA.CPB.CPC	0.0079572	0.32834
CPA.CPB.CPC	0.00626807	0.33921
CPA.CPB.CPC	0.00418926	0.351919
CPA.CPB.CPC	0.00975315	0.355309
CPA.CPB.CPC	0.00914625	0.356399
CPA.CPB.CPC	0.00712422	0.359791
CPA.CPB.CPC	0.00486262	0.360695
CPA.CPB.CPC	0.0061476	0.362614
CPA.CPB.CPC	0.00526981	0.368958
CPA.CPB.CPC	0.00653887	0.369523
CPA.CPB.CPC	0.00573497	0.373102
CPA.CPB.CPC	0.00895774	0.374731
CPA.CPB.CPC	0.00851524	0.374929
CPA.CPB.CPC	0.00630678	0.375336
CPA.CPB.CPC	0.00880282	0.383666
CPA.CPB.CPC	0.00928409	0.38571
CPA.CPB.CPC	0.00917601	0.386324
CPA.CPB.CPC	0.00834163	0.406136
CPA.CPB.CPC	0.00708415	0.411276
CPA.CPB.CPC	0.00775098	0.419189
CPA.CPB.CPC	0.0089593	0.419473
CPA.CPB.CPC	0.0111987	0.420373
CPA.CPB.CPC	0.00760326	0.420544
CPA.CPB.CPC	0.00838386	0.43102
CPA.CPB.CPC	0.00562918	0.434887
CPA.CPB.CPC	0.00916281	0.439442
CPA.CPB.CPC	0.00728714	0.43954
CPA.CPB.CPC	0.0109938	0.454491
CPA.CPB.CPC	0.0128281	0.454522
CPA.CPB.CPC	0.00969824	0.455864
CPA.CPB.CPC	0.0110985	0.4675
CPA.CPB.CPC	0.0113827	0.469954
CPA.CPB.CPC	0.00990099	0.473344
CPA.CPB.CPC	0.0124556	0.487462
CPA.CPB.CPC	0.010174	0.490009
CPA.CPB.CPC	0.00812947	0.490621
CPA.CPB.CPC	0.00649574	0.493573
CPA.CPB.CPC	0.0137228	0.516693
CPA.CPB.CPC	0.00787581	0.533331
CPA.CPB.CPC	0.0102611	0.533394
CPA.CPB.CPC	0.0117619	0.544023
CPA.CPB.CPC	0.0150607	0.54681
CPA.CPB.CPC	0.00846943	0.547267
CPA.CPB.CPC	0.00876588	0.563183
CPA.CPB.CPC	0.00705657	0.572259
CPA.CPB.CPC	0.0163453	0.576513
CPA.CPB.CPC	0.00764191	0.576855
CPA.CPB.CPC	0.0125941	0.582875
CPA.CPB.CPC	0.0140668	0.589518
CPA.CPB.CPC	0.0117887	0.590937
CPA.CPB.CPC	0.0100818	0.591435
CPA.CPB.CPC	0.0148407	0.593315
CPA.CPB.CPC	0.00854077	0.606447
CPA.CPB.CPC	0.0128163	0.606776
CPA.CPB.CPC	0.016242	0.618278
CPA.CPB.CPC	0.010343	0.619877
CPA.CPB.CPC	0.011262	0.620656
CPA.CPB.CPC	0.00966698	0.62102
CPA.CPB.CPC	0.0104635	0.623677
CPA.CPB.CPC	0.0103458	0.634448
CPA.CPB.CPC	0.0127624	0.64151
CPA.CPB.CPC	0.0160369	0.647951
CPA.CPB.CPC	0.00926009	0.68155
CPA.CPB.CPC	0.0147416	0.682065
CPA.CPB.CPC	0.0149964	0.684105
CPA.CPB.CPC	0.0155745	0.686827
CPA.CPB.CPC	0.0133854	0.691527
CPA.CPB.CPC	0.0108111	0.692001
CPA.CPB.CPC	0.0193873	0.699545
CPA.CPB.CPC	0.0183042	0.70414
CPA.CPB.CPC	0.0168407	0.718115
CPA.CPB.CPC	0.0143748	0.72594
CPA.CPB.CPC	0.0192404	0.732388
CPA.CPB.CPC	0.0137719	0.744105
CPA.CPB.CPC	0.011949	0.746221
CPA.CPB.CPC	0.0108829	0.751708
CPA.CPB.CPC	0.0102494	0.776958
CPA.CPB.CPC	0.0179145	0.811728
CPA.CPB.CPC	0.0112974	0.824357
CPA.CPB.CPC	0.0134773	0.852603
CPA.CPB.CPC	0.0151686	0.854686
CPA.CPB.CPC	0.0200826	0.862724
CPA.CPB.CPC	0.0135954	0.893554
CPA.CPB.CPC	0.0204487	0.913776
CPA.CPB.CPC	0.0183064	0.913947
CPA.CPB.CPC	0.0162928	0.93767
CPA.CPB.CPC	0.0130149	0.939265
CPA.CPB.CPC	0.0287276	0.945894
CPA.CPB.CPC	0.0127491	0.977406
CPA.CPB.CPC	0.0148524	0.997906
CPA.CPB.CPC	0.0162635	1.01659
CPA.CPB.CPC	0.0202216	1.02989
CPA.CPB.CPC	0.0316605	1.0372
CPA.CPB.CPC	0.0133394	1.03886
CPA.CPB.CPC	0.021596	1.057
CPA.CPB.CPC	0.0190019	1.08084
CPA.CPB.CPC	0.014252	1.10738
CPA.CPB.CPC	0.0213384	1.16248
CPA.CPB.CPC	0.015959	1.16265
CPA.CPB.CPC	0.0237151	1.20651
CPA.CPB.CPC	0.0190036	1.2398
CPA.CPB.CPC	0.0231192	1.25518
CPA.CPB.CPC	0.0219506	1.27097
CPA.CPB.CPC	0.0275822	1.33003
CPA.CPB.CPC	0.0188074	1.3372
CPA.CPB.CPC	0.0220514	1.38167
CPA.CPB.CPC	0.0308326	1.38366
CPA.CPB.CPC	0.0248849	1.40843
CPA.CPB.CPC	0.0235533	1.70243
CPA.CPC.CPB	0.463975	4.94802
CPA.CPC.CPB	0.470496	4.96019
CPA.CPC.CPB	0.474606	5.10631
CPA.CPC.CPB	0.472944	5.13542
CPA.CPC.CPB	0.478266	5.13969
CPA.CPC.CPB	0.473011	5.17691
CPA.CPC.CPB	0.472719	5.1979
CPA.CPC.CPB	0.478668	5.2246
CPA.CPC.CPB	0.481184	5.2365
CPA.CPC.CPB	0.482482	5.25725
CPA.CPC.CPB	0.47827	5.26201
CPA.CPC.CPB	0.513289	5.79698
CPA.CPC.CPB	0.496096	5.85766
CPA.CPC.CPB	0.510416	5.85804
CPA.CPC.CPB	0.499614	5.88037
CPA.CPC.CPB	0.519339	6.03218
CPA.CPC.CPB	0.520875	6.03266
CPA.CPC.CPB	0.517522	6.05913
CPA.CPC.CPB	0.521354	6.06889
CPA.CPC.CPB	0.509315	6.07164
CPA.CPC.CPB	0.524966	6.07861
CPA.CPC.CPB	0.507245	6.08708
CPA.CPC.CPB	0.505331	6.08861
CPA.CPC.CPB	0.50327	6.11587
CPA.CPC.CPB	0.523516	6.11842
CPA.CPC.CPB	0.518362	6.12092
CPA.CPC.CPB	0.526064	6.12831
CPA.CPC.CPB	0.517772	6.12902
CPA.CPC.CPB	0.522614	6.14065
CPA.CPC.CPB	0.524007	6.16015
CPA.CPC.CPB	0.521802	6.18065
CPA.CPC.CPB	0.504496	6.18084
CPA.CPC.CPB	0.51116	6.1853
CPA.CPC.CPB	0.525247	6.18535
CPA.CPC.CPB	0.511074	6.204
CPA.CPC.CPB	0.526416	6.21076
CPA.CPC.CPB	0.52109	6.23312
CPA.CPC.CPB	0.523684	6.2353
CPA.CPC.CPB	0.527094	6.25976
CPA.CPC.CPB	0.529363	6.27812
CPA.CPC.CPB	0.520035	6.28101
CPA.CPC.CPB	0.529841	6.30654
CPA.CPC.CPB	0.531152	6.31215
CPA.CPC.CPB	0.515129	6.31283
CPA.CPC.CPB	0.528644	6.31682
CPA.CPC.CPB	0.528467	6.32028
CPA.CPC.CPB	0.526584	6.33547
CPA.CPC.CPB	0.51629	6.33666
CPA.CPC.CPB	0.530891	6.33744
CPA.CPC.CPB	0.506547	6.3474
CPA.CPC.CPB	0.533179	6.34821
CPA.CPC.CPB	0.530723	6.36605
CPA.CPC.CPB	0.533843	6.36642
CPA.CPC.CPB	0.527337	6.37019
CPA.CPC.CPB	0.529578	6.37777
CPA.CPC.CPB	0.500626	6.37961
CPA.CPC.CPB	0.528536	6.38431
CPA.CPC.CPB	0.52544	6.38437
CPA.CPC.CPB	0.531727	6.40055
CPA.CPC.CPB	0.527041	6.40733
CPA.CPC.CPB	0.533855	6.41319
CPA.CPC.CPB	0.510769	6.41973
CPA.CPC.CPB	0.512317	6.42096
CPA.CPC.CPB	0.527299	6.43069
CPA.CPC.CPB	0.528494	6.44933
CPA.CPC.CPB	0.531018	6.46049
CPA.CPC.CPB	0.535003	6.46097
CPA.CPC.CPB	0.53266	6.46577
CPA.CPC.CPB	0.529173	6.46999
CPA.CPC.CPB	0.512072	6.47115
CPA.CPC.CPB	0.535298	6.47902
CPA.CPC.CPB	0.533329	6.48212
CPA.CPC.CPB	0.51272	6.48505
CPA.CPC.CPB	0.537043	6.48778
CPA.CPC.CPB	0.529749	6.48985
CPA.CPC.CPB	0.527475	6.50184
CPA.CPC.CPB	0.534325	6.50209
CPA.CPC.CPB	0.515615	6.51667
CPA.CPC.CPB	0.538096	6.52214
CPA.CPC.CPB	0.533728	6.52314
CPA.CPC.CPB	0.537096	6.52374
CPA.CPC.CPB	0.53562	6.52632
CPA.CPC.CPB	0.533934	6.56322
CPA.CPC.CPB	0.536703	6.56617
CPA.CPC.CPB	0.513574	6.57076
CPA.CPC.CPB	0.537983	6.57461
CPA.CPC.CPB	0.535354	6.57474
CPA.CPC.CPB	0.539159	6.59213
CPA.CPC.CPB	0.536609	6.59614
CPA.CPC.CPB	0.538966	6.59665
CPA.CPC.CPB	0.541696	6.60683
CPA.CPC.CPB	0.51022	6.62111
CPA.CPC.CPB	0.500311	6.63541
CPA.CPC.CPB	0.505242	6.6464
CPA.CPC.CPB	0.514251	6.65712
CPA.CPC.CPB	0.523231	6.66122
CPA.CPC.CPB	0.536249	6.67826
CPA.CPC.CPB	0.524522	6.68017
CPA.CPC.CPB	0.540566	6.68438
CPA.CPC.CPB	0.507408	6.71696
CPA.CPC.CPB	0.535572	6.72318
CPA.CPC.CPB	0.509668	6.7384
CPA.CPC.CPB	0.508138	6.76152
CPA.CPC.CPB	0.511967	6.76718
CPA.CPC.CPB	0.542216	6.77865
CPA.CPC.CPB	0.51757	6.79064
CPA.CPC.CPB	0.529339	6.79967
CPA.CPC.CPB	0.543554	6.80476
CPA.CPC.CPB	0.519391	6.85725
CPA.CPC.CPB	0.524104	6.85796
CPA.CPC.CPB	0.526134	6.8658
CPA.CPC.CPB	0.520541	6.87723
CPA.CPC.CPB	0.525046	6.87999
CPA.CPC.CPB	0.51001	6.88383
CPA.CPC.CPB	0.514295	6.88644
CPA.CPC.CPB	0.528257	6.92126
CPA.CPC.CPB	0.529019	6.96119
CPA.CPC.CPB	0.532256	6.98606
CPA.CPC.CPB	0.536142	7.03537
CPA.CPC.CPB	0.537317	7.05307
CPA.CPC.CPB	0.528267	7.09249
CPA.CPC.CPB	0.526892	7.12577
CPA.CPC.CPB	0.537166	7.15852
CPA.CPC.CPB	0.533873	7.2
CPA.CPC.CPB	0.534284	7.20485
CPA.CPC.CPB	0.536847	7.20931
CPA.CPC.CPB	0.535553	7.23817
CPA.CPC.CPB	0.538095	7.28538
CPA.CPC.CPB	0.541706	7.35798
CPA.CPC.CPB	0.536366	7.38732
CPA.CPC.CPB	0.544408	7.39406
CPA.CPC.CPB	0.545687	7.39705
CPA.CPC.CPB	0.536598	7.40206
CPA.CPC.CPB	0.537197	7.40518
CPA.CPC.CPB	0.54742	7.41182
CPA.CPC.CPB	0.542227	7.41684
CPA.CPC.CPB	0.545188	7.44766
CPA.CPC.CPB	0.546818	7.45117
CPA.CPC.CPB	0.543729	7.4775
CPA.CPC.CPB	0.54467	7.47932
CPA.CPC.CPB	0.545283	7.48152
CPA.CPC.CPB	0.547778	7.48661
CPA.CPC.CPB	0.54675	7.4868
CPA.CPC.CPB	0.547385	7.4913
CPA.CPC.CPB	0.539575	7.49963
CPA.CPC.CPB	0.54888	7.51529
CPA.CPC.CPB	0.545947	7.54739
CPA.CPC.CPB	0.547095	7.56026
CPA.CPC.CPB	0.550486	7.57956
CPA.CPC.CPB	0.547759	7.60595
CPA.CPC.CPB	0.548042	7.6398
CPA.CPC.CPB	0.551972	7.64125
CPA.CPC.CPB	0.551109	7.64993
CPA.CPC.CPB	0.547468	7.65588
CPA.CPC.CPB	0.553339	7.65631
CPA.CPC.CPB	0.550107	7.65811
CPA.CPC.CPB	0.555779	7.66942
CPA.CPC.CPB	0.546846	7.67674
CPA.CPC.CPB	0.554742	7.67935
CPA.CPC.CPB	0.5512	7.68135
CPA.CPC.CPB	0.556996	7.68788
CPA.CPC.CPB	0.556276	7.69268
CPA.CPC.CPB	0.546124	7.7031
CPA.CPC.CPB	0.553011	7.71626
CPA.CPC.CPB	0.556645	7.72657
CPA.CPC.CPB	0.553174	7.74696
CPA.CPC.CPB	0.554509	7.76084
CPA.CPC.CPB	0.557955	7.78114
CPA.CPC.CPB	0.559001	7.7852
CPA.CPC.CPB	0.553147	7.79598
CPA.CPC.CPB	0.54962	7.81453
CPA.CPC.CPB	0.558715	7.88533
CPA.CPC.CPB	0.563696	7.92104
CPA.CPC.CPB	0.560793	7.93013
CPA.CPC.CPB	0.565017	7.97302
CPA.CPC.CPB	0.556708	7.97787
CPA.CPC.CPB	0.629018	11.0641
CPA.CPC.CPB	0.623389	11.2001
CPA.CPC.CPB	0.626397	11.2094
CPA.CPC.CPB	0.626097	11.2132
CPA.CPC.CPB	0.626	11.2962
CPA.CPC.CPB	0.629847	11.3323
CPA.CPC.CPB	0.628436	11.3403
CPA.CPC.CPB	0.629585	11.3693
CPA.CPC.CPB	0.633503	11.3822
CPA.CPC.CPB	0.631154	11.5129
CPA.CPC.CPB	0.634672	11.7667
CPA.CPC.CPB	0.637753	11.7793
CPA.CPC.CPB	0.629869	11.8168
CPA.CPC.CPB	0.635697	11.901
CPA.CPC.CPB	0.653375	11.9109
CPA.CPC.CPB	0.634911	12.0035
CPA.CPC.CPB	0.644887	12.1431
CPA.CPC.CPB	0.650505	12.1482
CPA.CPC.CPB	0.639134	12.1573
CPA.CPC.CPB	0.637885	12.1639
CPA.CPC.CPB	0.644342	12.1922
CPA.CPC.CPB	0.646024	12.1955
CPA.CPC.CPB	0.639127	12.2264
CPA.CPC.CPB	0.653184	12.2498
CPA.CPC.CPB	0.643027	12.3015
CPA.CPC.CPB	0.652223	12.3705
CPA.CPC.CPB	0.643393	12.4719
CPA.CPC.CPB	0.656704	12.4917
CPA.CPC.CPB	0.657657	12.5032
CPA.CPC.CPB	0.647494	12.5215
CPA.CPC.CPB	0.646131	12.5234
CPA.CPC.CPB	0.653772	12.5355
CPA.CPC.CPB	0.648283	12.5528
CPA.CPC.CPB	0.652891	12.568
CPA.CPC.CPB	0.657795	12.5701
CPA.CPC.CPB	0.641821	12.5734
CPA.CPC.CPB	0.647835	12.6181
CPA.CPC.CPB	0.665104	12.6285
CPA.CPC.CPB	0.651553	12.6449
CPA.CPC.CPB	0.665701	12.6458
CPA.CPC.CPB	0.638598	12.6516
CPA.CPC.CPB	0.646549	12.6661
CPA.CPC.CPB	0.64218	12.6679
CPA.CPC.CPB	0.640779	12.6706
CPA.CPC.CPB	0.657857	12.6764
CPA.CPC.CPB	0.652689	12.694
CPA.CPC.CPB	0.657838	12.6953
CPA.CPC.CPB	0.645753	12.6957
CPA.CPC.CPB	0.660766	12.7208
CPA.CPC.CPB	0.647024	12.7405
CPA.CPC.CPB	0.650761	12.754
CPA.CPC.CPB	0.654295	12.7581
CPA.CPC.CPB	0.646124	12.7592
CPA.CPC.CPB	0.662895	12.7627
CPA.CPC.CPB	0.651963	12.7646
CPA.CPC.CPB	0.652661	12.7877
CPA.CPC.CPB	0.650935	12.7944
CPA.CPC.CPB	0.649428	12.7979
CPA.CPC.CPB	0.655791	12.8073
CPA.CPC.CPB	0.664977	12.8118
CPA.CPC.CPB	0.647678	12.8303
CPA.CPC.CPB	0.646263	12.8391
CPA.CPC.CPB	0.646298	12.8531
CPA.CPC.CPB	0.658865	12.8568
CPA.CPC.CPB	0.662856	12.8607
CPA.CPC.CPB	0.653959	12.8678
CPA.CPC.CPB	0.649913	12.8775
CPA.CPC.CPB	0.661594	12.8886
CPA.CPC.CPB	0.657514	12.9048
CPA.CPC.CPB	0.656201	12.9341
CPA.CPC.CPB	0.652762	12.9361
CPA.CPC.CPB	0.666044	12.9368
CPA.CPC.CPB	0.653313	12.9462
CPA.CPC.CPB	0.658719	12.967
CPA.CPC.CPB	0.662774	12.9745
CPA.CPC.CPB	0.657837	12.979
CPA.CPC.CPB	0.651121	12.9846
CPA.CPC.CPB	0.653842	12.9925
CPA.CPC.CPB	0.646983	12.9936
CPA.CPC.CPB	0.654887	12.9982
CPA.CPC.CPB	0.650426	13.0055
CPA.CPC.CPB	0.650783	13.0069
CPA.CPC.CPB	0.669111	13.012
CPA.CPC.CPB	0.654697	13.0172
CPA.CPC.CPB	0.65375	13.0312
CPA.CPC.CPB	0.663353	13.0313
CPA.CPC.CPB	0.660679	13.0371
CPA.CPC.CPB	0.656997	13.0402
CPA.CPC.CPB	0.664384	13.042
CPA.CPC.CPB	0.662975	13.0471
CPA.CPC.CPB	0.666347	13.059
CPA.CPC.CPB	0.650915	13.0698
CPA.CPC.CPB	0.663112	13.0848
CPA.CPC.CPB	0.666974	13.0951
CPA.CPC.CPB	0.657031	13.0964
CPA.CPC.CPB	0.656104	13.1204
CPA.CPC.CPB	0.666519	13.1348
CPA.CPC.CPB	0.66251	13.1468
CPA.CPC.CPB	0.654781	13.1515
CPA.CPC.CPB	0.657485	13.1536
CPA.CPC.CPB	0.65857	13.157
CPA.CPC.CPB	0.656829	13.1673
CPA.CPC.CPB	0.662105	13.1699
CPA.CPC.CPB	0.663894	13.1757
CPA.CPC.CPB	0.668076	13.1981
CPA.CPC.CPB	0.65405	13.2154
CPA.CPC.CPB	0.655806	13.217
CPA.CPC.CPB	0.662656	13.2232
CPA.CPC.CPB	0.663728	13.2346
CPA.CPC.CPB	0.65877	13.2377
CPA.CPC.CPB	0.658392	13.2457
CPA.CPC.CPB	0.660897	13.2469
CPA.CPC.CPB	0.656196	13.2484
CPA.CPC.CPB	0.658223	13.2488
CPA.CPC.CPB	0.657814	13.282
CPA.CPC.CPB	0.660202	13.2864
CPA.CPC.CPB	0.656807	13.316
CPA.CPC.CPB	0.664978	13.3304
CPA.CPC.CPB	0.656545	13.3385
CPA.CPC.CPB	0.664222	13.3439
CPA.CPC.CPB	0.662234	13.345
CPA.CPC.CPB	0.662824	13.3464
CPA.CPC.CPB	0.657904	13.3494
CPA.CPC.CPB	0.663592	13.3821
CPA.CPC.CPB	0.667359	13.3891
CPA.CPC.CPB	0.665804	13.4127
CPA.CPC.CPB	0.661474	13.416
CPA.CPC.CPB	0.662996	13.4251
CPA.CPC.CPB	0.657907	13.4305
CPA.CPC.CPB	0.656915	13.4359
CPA.CPC.CPB	0.665346	13.4412
CPA.CPC.CPB	0.668605	13.4438
CPA.CPC.CPB	0.664332	13.4611
CPA.CPC.CPB	0.672524	13.4657
CPA.CPC.CPB	0.671923	13.4796
CPA.CPC.CPB	0.668353	13.489
CPA.CPC.CPB	0.660282	13.5191
CPA.CPC.CPB	0.666431	13.5226
CPA.CPC.CPB	0.665992	13.5228
CPA.CPC.CPB	0.673735	13.5269
CPA.CPC.CPB	0.664433	13.5437
CPA.CPC.CPB	0.664997	13.5654
CPA.CPC.CPB	0.658278	13.5713
CPA.CPC.CPB	0.671664	13.5742
CPA.CPC.CPB	0.661102	13.5761
CPA.CPC.CPB	0.671169	13.5816
CPA.CPC.CPB	0.667283	13.5858
CPA.CPC.CPB	0.666453	13.5965
CPA.CPC.CPB	0.668771	13.6513
CPA.CPC.CPB	0.671457	13.6557
CPA.CPC.CPB	0.665132	13.6711
CPA.CPC.CPB	0.655173	13.6768
CPA.CPC.CPB	0.673465	13.7218
CPA.CPC.CPB	0.659346	13.7355
CPA.CPC.CPB	0.651744	13.752
CPA.CPC.CPB	0.648132	13.7669
CPA.CPC.CPB	0.662593	13.7774
CPA.CPC.CPB	0.66965	13.7815
CPA.CPC.CPB	0.659261	13.7847
CPA.CPC.CPB	0.672294	13.7955
CPA.CPC.CPB	0.672061	13.815
CPA.CPC.CPB	0.67001	13.8322
CPA.CPC.CPB	0.66022	13.8578
CPA.CPC.CPB	0.670912	13.8732
CPA.CPC.CPB	0.675501	13.8944
CPA.CPC.CPB	0.683246	13.8973
CPA.CPC.CPB	0.671381	13.9061
CPA.CPC.CPB	0.675591	13.9072
CPA.CPC.CPB	0.667033	13.9185
CPA.CPC.CPB	0.666662	13.9288
CPA.CPC.CPB	0.6765	13.934
CPA.CPC.CPB	0.668197	13.9361
CPA.CPC.CPB	0.661811	13.9453
CPA.CPC.CPB	0.676743	13.9526
CPA.CPC.CPB	0.678009	13.9604
CPA.CPC.CPB	0.678622	13.9701
CPA.CPC.CPB	0.67273	13.9704
CPA.CPC.CPB	0.678384	13.9765
CPA.CPC.CPB	0.674297	13.9849
CPA.CPC.CPB	0.672745	13.9856
CPA.CPC.CPB	0.671404	13.9885
CPA.CPC.CPB	0.673514	13.9933
CPA.CPC.CPB	0.669587	13.9959
CPA.CPC.CPB	0.675447	14.0022
CPA.CPC.CPB	0.673678	14.0151
CPA.CPC.CPB	0.672375	14.0151
CPA.CPC.CPB	0.67265	14.0168
CPA.CPC.CPB	0.665037	14.0193
CPA.CPC.CPB	0.675746	14.0208
CPA.CPC.CPB	0.675988	14.0309
CPA.CPC.CPB	0.677442	14.0419
CPA.CPC.CPB	0.668169	14.0425
CPA.CPC.CPB	0.6738	14.0511
CPA.CPC.CPB	0.678951	14.0584
CPA.CPC.CPB	0.673589	14.0683
CPA.CPC.CPB	0.677985	14.0692
CPA.CPC.CPB	0.657894	14.1077
CPA.CPC.CPB	0.666643	14.1309
CPA.CPC.CPB	0.68121	14.1383
CPA.CPC.CPB	0.676849	14.1409
CPA.CPC.CPB	0.674087	14.1459
CPA.CPC.CPB	0.676805	14.1588
CPA.CPC.CPB	0.670604	14.1948
CPA.CPC.CPB	0.682288	14.2054
CPA.CPC.CPB	0.675307	14.2364
CPA.CPC.CPB	0.660178	14.2474
CPA.CPC.CPB	0.675943	14.2519
CPA.CPC.CPB	0.680506	14.2784
CPA.CPC.CPB	0.674278	14.2916
CPA.CPC.CPB	0.677324	14.3113
CPA.CPC.CPB	0.673228	14.3283
CPA.CPC.CPB	0.678257	14.3318
CPA.CPC.CPB	0.685979	14.3326
CPA.CPC.CPB	0.676796	14.3416
CPA.CPC.CPB	0.673661	14.3444
CPA.CPC.CPB	0.669527	14.3988
CPA.CPC.CPB	0.677731	14.4011
CPA.CPC.CPB	0.673234	14.4017
CPA.CPC.CPB	0.685529	14.4026
CPA.CPC.CPB	0.675469	14.4181
CPA.CPC.CPB	0.681651	14.4377
CPA.CPC.CPB	0.673432	14.4459
CPA.CPC.CPB	0.675302	14.4617
CPA.CPC.CPB	0.678922	14.463
CPA.CPC.CPB	0.673708	14.4698
CPA.CPC.CPB	0.673458	14.473
CPA.CPC.CPB	0.68297	14.4881
CPA.CPC.CPB	0.680324	14.4883
CPA.CPC.CPB	0.672131	14.4931
CPA.CPC.CPB	0.686668	14.5021
CPA.CPC.CPB	0.676111	14.5292
CPA.CPC.CPB	0.673263	14.5437
CPA.CPC.CPB	0.657691	14.5636
CPA.CPC.CPB	0.68078	14.5735
CPA.CPC.CPB	0.660956	14.578
CPA.CPC.CPB	0.677552	14.5808
CPA.CPC.CPB	0.678271	14.5942
CPA.CPC.CPB	0.692602	14.5957
CPA.CPC.CPB	0.67692	14.6113
CPA.CPC.CPB	0.674141	14.6192
CPA.CPC.CPB	0.666016	14.6241
CPA.CPC.CPB	0.682255	14.6319
CPA.CPC.CPB	0.675292	14.6383
CPA.CPC.CPB	0.677831	14.6404
CPA.CPC.CPB	0.693283	14.6442
CPA.CPC.CPB	0.681797	14.6461
CPA.CPC.CPB	0.661563	14.6492
CPA.CPC.CPB	0.685497	14.6805
CPA.CPC.CPB	0.681492	14.7145
CPA.CPC.CPB	0.673957	14.7413
CPA.CPC.CPB	0.683481	14.7746
CPA.CPC.CPB	0.682969	14.7806
CPA.CPC.CPB	0.663815	14.7948
CPA.CPC.CPB	0.681718	14.8032
CPA.CPC.CPB	0.675705	14.8411
CPA.CPC.CPB	0.675862	14.8504
CPA.CPC.CPB	0.679573	14.8559
CPA.CPC.CPB	0.686055	14.856
CPA.CPC.CPB	0.675523	14.8687
CPA.CPC.CPB	0.67385	14.8756
CPA.CPC.CPB	0.67544	14.8794
CPA.CPC.CPB	0.686576	14.8833
CPA.CPC.CPB	0.684656	14.8921
CPA.CPC.CPB	0.684023	14.9007
CPA.CPC.CPB	0.678955	14.9024
CPA.CPC.CPB	0.669103	14.9046
CPA.CPC.CPB	0.669977	14.9232
CPA.CPC.CPB	0.68487	14.9299
CPA.CPC.CPB	0.680238	14.9308
CPA.CPC.CPB	0.688037	14.9362
CPA.CPC.CPB	0.682336	14.9464
CPA.CPC.CPB	0.68065	14.9596
CPA.CPC.CPB	0.681047	14.9768
CPA.CPC.CPB	0.689661	14.9972
CPA.CPC.CPB	0.679019	15.0192
CPA.CPC.CPB	0.679455	15.0424
CPA.CPC.CPB	0.685293	15.0431
CPA.CPC.CPB	0.675481	15.0504
CPA.CPC.CPB	0.682049	15.0622
CPA.CPC.CPB	0.681795	15.0716
CPA.CPC.CPB	0.682702	15.0752
CPA.CPC.CPB	0.664479	15.0795
CPA.CPC.CPB	0.683656	15.1198
CPA.CPC.CPB	0.683138	15.1262
CPA.CPC.CPB	0.687618	15.1262
CPA.CPC.CPB	0.676946	15.1455
CPA.CPC.CPB	0.68316	15.1599
CPA.CPC.CPB	0.681835	15.1853
CPA.CPC.CPB	0.678551	15.2036
CPA.CPC.CPB	0.686698	15.2092
CPA.CPC.CPB	0.682778	15.2109
CPA.CPC.CPB	0.685197	15.2339
CPA.CPC.CPB	0.667208	15.235
CPA.CPC.CPB	0.684026	15.246
CPA.CPC.CPB	0.67949	15.2488
CPA.CPC.CPB	0.686653	15.2539
CPA.CPC.CPB	0.691815	15.2561
CPA.CPC.CPB	0.686754	15.2642
CPA.CPC.CPB	0.67735	15.2736
CPA.CPC.CPB	0.687848	15.2741
CPA.CPC.CPB	0.684308	15.277
CPA.CPC.CPB	0.68731	15.3031
CPA.CPC.CPB	0.692312	15.3048
CPA.CPC.CPB	0.673835	15.3143
CPA.CPC.CPB	0.679665	15.3249
CPA.CPC.CPB	0.666771	15.3342
CPA.CPC.CPB	0.682238	15.343
CPA.CPC.CPB	0.680294	15.3472
CPA.CPC.CPB	0.679697	15.3572
CPA.CPC.CPB	0.690253	15.3617
CPA.CPC.CPB	0.691069	15.3627
CPA.CPC.CPB	0.689881	15.3634
CPA.CPC.CPB	0.675964	15.3681
CPA.CPC.CPB	0.680781	15.3681
CPA.CPC.CPB	0.671198	15.3735
CPA.CPC.CPB	0.68561	15.3788
CPA.CPC.CPB	0.6756	15.3801
CPA.CPC.CPB	0.685396	15.3804
CPA.CPC.CPB	0.677002	15.3934
CPA.CPC.CPB	0.688856	15.3981
CPA.CPC.CPB	0.686337	15.3989
[truncated: 2,495 more rows]

## Sheet: Fig 3ab
Source data for figure 3a								Source data for figure 3b
CPA_B.g1	time_index	left_time_boundary	right_time_boundary	lambda_00	lambda_01	lambda_11		CPA_B	CPA_C	CPB_C
	0	0	2.612e-06	3241.81	42.2672	6062.19		{	{	{
	1	2.612e-06	6.54648e-06	3241.81	42.2672	6062.19		"alpha": 1,	"alpha": 1,	"alpha": 1,
	2	6.54648e-06	1.24731e-05	2640.34	47.6711	3724.69		"hidden_states": {	"hidden_states": {	"hidden_states": {
	3	1.24731e-05	2.14003e-05	234.482	84.4377	371.33		"CPA": [	"CPA": [	"CPB": [
	4	2.14003e-05	3.48476e-05	480.856	182.333	790.661		0.0,	0.0,	0.0,
	5	3.48476e-05	5.51034e-05	702.1	390.013	952.198		6.691034852103634e-06,	6.691034852103634e-06,	5.154800416460042e-06,
	6	5.51034e-05	8.5615e-05	882.065	652.135	1012.97		7.492488252320205e-06,	7.492488252320205e-06,	5.780292284703803e-06,
	7	8.5615e-05	0.000131575	1054.14	873.369	1097.25		8.405071450149078e-06,	8.405071450149078e-06,	6.5270404033943324e-06,
	8	0.000131575	0.000200805	1178.25	1051.01	1196.05		9.404468804201736e-06,	9.404468804201736e-06,	7.4231863416858365e-06,
	9	0.000200805	0.000305088	1244.84	1160.21	1256.74		1.0549135870980842e-05,	1.0549135870980842e-05,	8.311966759093863e-06,
	10	0.000305088	0.00046217	1264.39	1192.64	1262.28		1.1961196100190314e-05,	1.1961196100190314e-05,	9.371016509916747e-06,
	11	0.00046217	0.000698784	1244.93	1164.08	1233.49		1.3494209004879714e-05,	1.3494209004879714e-05,	1.0503189422239493e-05,
	12	0.000698784	0.0010552	1204.68	1103.27	1194.84		1.5040607277415092e-05,	1.5040607277415092e-05,	1.192418302153793e-05,
	13	0.0010552	0.00159207	1158.68	1033.91	1156.86		1.672719179667734e-05,	1.672719179667734e-05,	1.359377334562062e-05,
	14	0.00159207	0.00240078	1093.44	962.562	1090.71		1.8942372551424954e-05,	1.8942372551424954e-05,	1.5464295494200448e-05,
	15	0.00240078	0.00361893	981.929	875.22	938.248		2.1397370155774594e-05,	2.1397370155774594e-05,	1.743254388875957e-05,
	16	0.00361893	0.00545386	532.43	714.653	255.918		2.426600955260601e-05,	2.426600955260601e-05,	1.965917171606769e-05,
	17	0.00545386	0.00821783	1.70971	357.203	4.60507		2.744085860357707e-05,	2.744085860357707e-05,	2.200788374216656e-05,
	18	0.00821783	inf	1.70971	357.203	4.60507		3.116855660943594e-05,	3.116855660943594e-05,	2.454533520895109e-05,
CPA_B.g2	time_index	left_time_boundary	right_time_boundary	lambda_00	lambda_01	lambda_11		3.51206585602119e-05,	3.51206585602119e-05,	2.8139958911328677e-05,
	0	0	2.73556e-06	3504.69	10.3997	1265.14		4.0059732592357055e-05,	4.0059732592357055e-05,	3.191993652428381e-05,
	1	2.73556e-06	6.85617e-06	3504.69	10.3997	1265.14		4.525167283848248e-05,	4.525167283848248e-05,	3.616867807701184e-05,
	2	6.85617e-06	1.30631e-05	2948.56	83.32	1265.14		5.175949514021234e-05,	5.175949514021234e-05,	4.091721737921538e-05,
	3	1.30631e-05	2.24127e-05	716.81	106.236	904.308		5.9745753738631817e-05,	5.9745753738631817e-05,	4.680698952231146e-05,
	4	2.24127e-05	3.64961e-05	652.875	172.497	700.517		6.943316786023268e-05,	6.943316786023268e-05,	5.426953308525269e-05,
	5	3.64961e-05	5.77101e-05	677.401	344.205	674.865		8.137466926172278e-05,	8.137466926172278e-05,	6.254908591031008e-05,
	6	5.77101e-05	8.96651e-05	838.287	619.485	760.58		9.954999410476483e-05,	9.954999410476483e-05,	7.267621035940444e-05,
	7	8.96651e-05	0.000137799	1015.84	857.696	909.099		0.00013341489593307,	0.00013341489593307,	8.703803488782725e-05,
	8	0.000137799	0.000210305	1143.09	1038.14	1068.27		0.09718030155101434,	0.09718030155101434,	0.00010924855319086799,
	9	0.000210305	0.00031952	1213.02	1153.51	1167.06		0.15333002555703934,	0.15333002555703934,	0.000166286049818409,
	10	0.00031952	0.000484033	1232.27	1184.6	1178.26		0.1904466661509665,	0.1904466661509665,	0.1230238624381485,
	11	0.000484033	0.000731841	1209.72	1149.02	1139.76		0.22968685014110668,	0.22968685014110668,	0.12869926114757763,
	12	0.000731841	0.00110512	1163.26	1080.15	1075.1		0.2966953199747698,	0.2966953199747698,	0.1332615551285547,
	13	0.00110512	0.00166739	1113.12	1010.29	1023.46		0.4212367953986174,	0.4212367953986174,	0.13832486964430402,
	14	0.00166739	0.00251435	1038.49	948.262	973.693		0.5755281424485063,	0.5755281424485063,	0.1463960781947854,
	15	0.00251435	0.00379013	883.369	863.61	878.098		0.691156193174873,	0.691156193174873,	0.24516522066340019,
	16	0.00379013	0.00571186	433.26	657.863	652.376		1.0950170479248924,	1.0950170479248924,	0.2796577373322466,
	17	0.00571186	0.00860659	17.3317	35.368	37.0721		1.5358890207580784,	1.5358890207580784,	0.40384180606019887,
	18	0.00860659	inf	17.3317	35.368	37.0721		1.9986131102203362,	1.9986131102203362,	0.5620168168759389,
CPA_B.g3	time_index	left_time_boundary	right_time_boundary	lambda_00	lambda_01	lambda_11		2.6126161369904435,	2.6126161369904435,	0.8322757352910318,
	0	0	2.9062e-06	3144.67	111.201	1645.81		3.277639042187004,	3.277639042187004,	1.1464590427506163,
	1	2.9062e-06	7.28385e-06	3144.67	111.201	1645.81		3.9898232749789346,	3.9898232749789346,	2.1163788765099953,
	2	7.28385e-06	1.3878e-05	2307.66	126.623	1645.81		4.985859648078262,	4.985859648078262,	3.886728107532574,
	3	1.3878e-05	2.38108e-05	397.668	81.3833	615.653		6.272690520597142,	6.272690520597142,	5.638161541470382,
	4	2.38108e-05	3.87727e-05	602.039	149.087	432.182		13.027221138358291,	13.027221138358291,	11.664145033735535,
	5	3.87727e-05	6.131e-05	760.227	326.431	505.859		Infinity	Infinity	Infinity
	6	6.131e-05	9.52583e-05	925.766	572.225	603.905		],	],	],
	7	9.52583e-05	0.000146395	1089.4	785.896	732.819		"CPB": [	"CPC": [	"CPC": [
	8	0.000146395	0.000223423	1194.5	960.033	878.572		0.0,	0.0,	0.0,
	9	0.000223423	0.000339451	1239.79	1067.18	971.588		5.154800416460042e-06,	8.24310281625048e-06,	8.24310281625048e-06,
	10	0.000339451	0.000514226	1239.99	1106.57	1016.58		5.780292284703803e-06,	9.338947590258528e-06,	9.338947590258528e-06,
	11	0.000514226	0.000777492	1206.94	1087.47	1008.31		6.5270404033943324e-06,	1.0529398307606007e-05,	1.0529398307606007e-05,
	12	0.000777492	0.00117405	1163.2	1032.91	977.835		7.4231863416858365e-06,	1.2038944406336309e-05,	1.2038944406336309e-05,
	13	0.00117405	0.0017714	1113.35	967.317	942.764		8.311966759093863e-06,	1.3558988773802343e-05,	1.3558988773802343e-05,
	14	0.0017714	0.00267119	1043.68	901.958	903.773		9.371016509916747e-06,	1.5314583429949676e-05,	1.5314583429949676e-05,
	15	0.00267119	0.00402655	871.703	808.454	829.059		1.0503189422239493e-05,	1.6930738494722892e-05,	1.6930738494722892e-05,
	16	0.00402655	0.00606816	304.301	591.857	726.661		1.192418302153793e-05,	1.9185113306599787e-05,	1.9185113306599787e-05,
	17	0.00606816	0.00914345	24.2444	22.0027	72.6392		1.359377334562062e-05,	2.1587408238789008e-05,	2.1587408238789008e-05,
	18	0.00914345	inf	24.2444	22.0027	2.16275		1.5464295494200448e-05,	2.4333409410050792e-05,	2.4333409410050792e-05,
CPA_B.g4	time_index	left_time_boundary	right_time_boundary	lambda_00	lambda_01	lambda_11		1.743254388875957e-05,	2.78181258107382e-05,	2.78181258107382e-05,
	0	0	2.68971e-06	1711.03	1.17775	1495.35		1.965917171606769e-05,	3.1628040189172976e-05,	3.1628040189172976e-05,
	1	2.68971e-06	6.74126e-06	1711.03	1.17775	1495.35		2.200788374216656e-05,	3.6080358244449656e-05,	3.6080358244449656e-05,
	2	6.74126e-06	1.28442e-05	1594.62	65.8059	1495.35		2.454533520895109e-05,	4.11499871795622e-05,	4.11499871795622e-05,
	3	1.28442e-05	2.20371e-05	546.913	125.172	361.068		2.8139958911328677e-05,	4.689045305694053e-05,	4.689045305694053e-05,
	4	2.20371e-05	3.58844e-05	717.515	175.549	282.725		3.191993652428381e-05,	5.412273711057717e-05,	5.412273711057717e-05,
	5	3.58844e-05	5.67429e-05	818.56	333.882	424.957		3.616867807701184e-05,	6.225722845123097e-05,	6.225722845123097e-05,
	6	5.67429e-05	8.81623e-05	935.88	573.049	641.894		4.091721737921538e-05,	7.237638975096987e-05,	7.237638975096987e-05,
	7	8.81623e-05	0.00013549	1103.53	797.561	871.586		4.680698952231146e-05,	8.53627924769667e-05,	8.53627924769667e-05,
	8	0.00013549	0.00020678	1218.61	1001.51	1057.97		5.426953308525269e-05,	0.00010698477127251034,	0.00010698477127251034,
	9	0.00020678	0.000314165	1273.8	1140.31	1162.91		6.254908591031008e-05,	0.00015705631309218427,	0.00015705631309218427,
	10	0.000314165	0.000475921	1274.67	1196.86	1203.21		7.267621035940444e-05,	0.11611904828439475,	0.11611904828439475,
	11	0.000475921	0.000719576	1239.39	1183.26	1176.3		8.703803488782725e-05,	0.12447679810528534,	0.12447679810528534,
	12	0.000719576	0.0010866	1183.68	1126.53	1122.47		0.00010924855319086799,	0.13211554901058645,	0.13211554901058645,
	13	0.0010866	0.00163944	1128.96	1055.74	1065.5		0.000166286049818409,	0.1450636394137088,	0.1450636394137088,
	14	0.00163944	0.00247221	1066.29	983.351	998.816		0.1230238624381485,	0.2506394597222644,	0.2506394597222644,
	15	0.00247221	0.00372661	959.263	883.145	899.553		0.12869926114757763,	0.2666803196727134,	0.2666803196727134,
	16	0.00372661	0.00561613	576.05	683.336	732.125		0.1332615551285547,	0.2842679976956393,	0.2842679976956393,
	17	0.00561613	0.00846234	2.29204	19.447	8.59799		0.13832486964430402,	0.4205268412661845,	0.4205268412661845,
	18	0.00846234	inf	2.29204	19.447	8.59799		0.1463960781947854,	0.6880551328865062,	0.6880551328865062,
CPA_C.g1	time_index	left_time_boundary	right_time_boundary	lambda_00	lambda_01	lambda_11		0.24516522066340019,	0.8352652845490669,	0.8352652845490669,
	0	0	4.86147e-06	3241.81	0.651184	864.241		0.2796577373322466,	1.1136752781538681,	1.1136752781538681,
	1	4.86147e-06	1.21844e-05	2941.08	0.651184	864.241		0.40384180606019887,	1.6073672237804724,	1.6073672237804724,
	2	1.21844e-05	2.32149e-05	283.757	0.650965	442.154		0.5620168168759389,	2.0069393394070496,	2.0069393394070496,
	3	2.32149e-05	3.98304e-05	547.229	1.63944	596.146		0.8322757352910318,	2.4225812635650477,	2.4225812635650477,
	4	3.98304e-05	6.48586e-05	767.566	5.83745	841.306		1.1464590427506163,	2.9069704134101992,	2.9069704134101992,
	5	6.48586e-05	0.000102559	947.263	21.4456	1082.3		2.1163788765099953,	3.2673214810216624,	3.2673214810216624,
	6	0.000102559	0.000159347	1104.9	70.2499	1262.61		3.886728107532574,	4.431287890469452,	4.431287890469452,
	7	0.000159347	0.000244888	1208.38	176.909	1336.55		5.638161541470382,	5.769842383269607,	5.769842383269607,
	8	0.000244888	0.00037374	1258.71	340.388	1322.9		11.664145033735535,	10.923301918564523,	10.923301918564523,
	9	0.00037374	0.000567831	1260.36	521.001	1250.46		Infinity	Infinity	Infinity
	10	0.000567831	0.000860193	1224.76	666.502	1156.45		]	]	]
	11	0.000860193	0.00130058	1175.66	742.494	1057.52		},	},	},
	12	0.00130058	0.00196395	1123.74	737.499	990.89		"model": {	"model": {	"model": {
	13	0.00196395	0.00296318	1042.43	679.168	898.817		"class": "SMCTwoPopulationModel",	"class": "SMCTwoPopulationModel",	"class": "SMCTwoPopulationModel",
	14	0.00296318	0.00446834	922.126	613.517	748.295		"model1": {	"model1": {	"model1": {
	15	0.00446834	0.00673558	178.617	548.528	400.289		"N0": 3401.360544217687,	"N0": 3401.360544217687,	"N0": 3401.360544217687,
	16	0.00673558	0.0101508	1.70971	450.48	228.12		"class": "SMCModel",	"class": "SMCModel",	"class": "SMCModel",
	17	0.0101508	0.0152951	1.70971	197.347	228.12		"knots": [	"knots": [	"knots": [
	18	0.0152951	inf	1.70971	197.347	228.12		6.691034852103634e-06,	6.691034852103634e-06,	5.154800416460042e-06,
CPA_C.g2	time_index	left_time_boundary	right_time_boundary	lambda_00	lambda_01	lambda_11		8.405071450149078e-06,	8.405071450149078e-06,	6.5270404033943324e-06,
	0	0	4.69813e-06	3504.69	0.674379	1093.5		1.0549135870980842e-05,	1.0549135870980842e-05,	8.311966759093863e-06,
	1	4.69813e-06	1.1775e-05	3504.69	0.674379	1093.5		1.3494209004879714e-05,	1.3494209004879714e-05,	1.0503189422239493e-05,
	2	1.1775e-05	2.2435e-05	716.81	7.98993	667.271		1.672719179667734e-05,	1.672719179667734e-05,	1.359377334562062e-05,
	3	2.2435e-05	3.84922e-05	654.038	6.83895	606.075		2.1397370155774594e-05,	2.1397370155774594e-05,	1.743254388875957e-05,
	4	3.84922e-05	6.26795e-05	705.52	15.407	755.409		2.744085860357707e-05,	2.744085860357707e-05,	2.200788374216656e-05,
	5	6.26795e-05	9.91131e-05	872.637	40.4085	912.969		3.51206585602119e-05,	3.51206585602119e-05,	2.8139958911328677e-05,
	6	9.91131e-05	0.000153994	1042.61	101.604	1022.6		4.525167283848248e-05,	4.525167283848248e-05,	3.616867807701184e-05,
	7	0.000153994	0.000236661	1159.88	218.032	1079.47		5.9745753738631817e-05,	5.9745753738631817e-05,	4.680698952231146e-05,
	8	0.000236661	0.000361183	1220.86	382.589	1068.91		8.137466926172278e-05,	8.137466926172278e-05,	6.254908591031008e-05,
	9	0.000361183	0.000548753	1232.1	557.347	1024.43		0.00013341489593307,	0.00013341489593307,	8.703803488782725e-05,
	10	0.000548753	0.000831293	1195.55	697.934	971.184		0.15333002555703934,	0.15333002555703934,	0.000166286049818409,
	11	0.000831293	0.00125689	1144.95	767.619	922.099		0.22968685014110668,	0.22968685014110668,	0.12869926114757763,
	12	0.00125689	0.00189796	1088.64	756.693	874.458		0.4212367953986174,	0.4212367953986174,	0.13832486964430402,
	13	0.00189796	0.00286362	1008.09	697.31	825.164		0.691156193174873,	0.691156193174873,	0.24516522066340019,
	14	0.00286362	0.00431821	809.301	626.361	746.483		1.5358890207580784,	1.5358890207580784,	0.40384180606019887,
	15	0.00431821	0.00650928	225.296	557.892	577.975		2.6126161369904435,	2.6126161369904435,	0.8322757352910318,
	16	0.00650928	0.00980972	17.3317	478.397	440.952		3.9898232749789346,	3.9898232749789346,	2.1163788765099953,
	17	0.00980972	0.0147812	17.3317	343.471	440.952		6.27269	6.27269	5.63816
	18	0.0147812	inf	17.3317	343.471	440.952		],	],	],
CPA_C.g3	time_index	left_time_boundary	right_time_boundary	lambda_00	lambda_01	lambda_11		"pid": "CPA",	"pid": "CPA",	"pid": "CPB",
	0	0	4.80072e-06	3144.67	0.660126	1567.06		"spline_class": "Piecewise",	"spline_class": "Piecewise",	"spline_class": "Piecewise",
	1	4.80072e-06	1.20321e-05	3144.67	0.660126	1567.06		"y": [	"y": [	"y": [
	2	1.20321e-05	2.29248e-05	376.156	1.10452	653.285		-0.7541522944109871,	-0.7481552984089959,	1.0398059033717169,
	3	2.29248e-05	3.93327e-05	602.039	3.83683	480.551		-0.8204884591794535,	-0.8144914631774622,	0.9838458660562817,
	4	3.93327e-05	6.40481e-05	774.78	10.7357	664.225		-0.8782884166303198,	-0.8722914206283285,	0.9358618547625037,
	5	6.40481e-05	0.000101277	942.136	31.438	912.263		-0.9214019257763453,	-0.9154049297743541,	0.900448427619969,
	6	0.000101277	0.000157356	1113.93	87.1664	1092.31		-0.941018158080883,	-0.9350211620788917,	0.884175768765866,
	7	0.000157356	0.000241828	1207.11	199.327	1172		-0.9218651829680109,	-0.9158681869660197,	0.8995399114981101,
	8	0.000241828	0.00036907	1244.38	364.693	1175.27		-0.8362620004206669,	-0.8302650044186757,	0.9703253171531141,
	9	0.00036907	0.000560736	1237.42	542.857	1135.14		-0.6467387942263954,	-0.6407417982244041,	1.1278841162386153,
	10	0.000560736	0.000849445	1195.59	681.756	1077.54		-0.32134921364660585,	-0.31535221764461463,	1.3991989087890802,
	11	0.000849445	0.00128433	1148.26	748.442	1020.65		0.15531349723553178,	0.161310493237523,	1.7831955114522207,
	12	0.00128433	0.00193941	1103.84	738.96	965.799		0.7670480201213719,	0.7730450161233631,	2.2384103516805625,
	13	0.00193941	0.00292615	1022.61	685.119	871.035		1.4579854021324679,	1.463982398134459,	2.675115507057268,
	14	0.00292615	0.00441251	798.045	621.389	712.888		2.1502786108849756,	2.1562756068869673,	2.9715733466998797,
	15	0.00441251	0.00665142	164.273	563.254	383.666		2.2772735812908316,	2.283270577292823,	3.0241901519629755,
	16	0.00665142	0.0100239	24.2444	500.312	121.396		1.8170790811523276,	1.8230760771543189,	2.8787634860281495,
	17	0.0100239	0.015104	24.2444	429.436	121.396		1.6512135153753906,	1.6572105113773818,	2.6743327558861547,
	18	0.015104	inf	24.2444	429.436	121.396		1.4411355860524573,	1.4471325820544485,	2.3451701970004057,
CPA_C.g4	time_index	left_time_boundary	right_time_boundary	lambda_00	lambda_01	lambda_11		1.1358219609015048,	1.141818956903496,	1.6873460440471495,
	0	0	4.83129e-06	1711.03	0.655089	1251.36		2.138711388730781,	2.1447083847327724,	1.5044345471383611,
	1	4.83129e-06	1.21087e-05	1711.03	0.655089	1251.36		3.14797	3.15397	2.43339
	2	1.21087e-05	2.30708e-05	546.913	3.97108	520.839		]	]	]
	3	2.30708e-05	3.95832e-05	728.742	3.96065	567.774		},	},	},
	4	3.95832e-05	6.4456e-05	853.363	6.81647	826.82		"model2": {	"model2": {	"model2": {
	5	6.4456e-05	0.000101922	1005.46	24.8655	1054.51		"N0": 3401.360544217687,	"N0": 3401.360544217687,	"N0": 3401.360544217687,
	6	0.000101922	0.000158358	1149.02	77.8085	1208.44		"class": "SMCModel",	"class": "SMCModel",	"class": "SMCModel",
	7	0.000158358	0.000243368	1244.06	189.3	1272.9		"knots": [	"knots": [	"knots": [
	8	0.000243368	0.00037142	1279.51	356.385	1257.38		5.154800416460042e-06,	8.24310281625048e-06,	8.24310281625048e-06,
	9	0.00037142	0.000564307	1265.56	536.201	1189.45		6.5270404033943324e-06,	1.0529398307606007e-05,	1.0529398307606007e-05,
	10	0.000564307	0.000854855	1222.11	677.846	1105.22		8.311966759093863e-06,	1.3558988773802343e-05,	1.3558988773802343e-05,
	11	0.000854855	0.00129251	1159.03	747.018	1033.02		1.0503189422239493e-05,	1.6930738494722892e-05,	1.6930738494722892e-05,
	12	0.00129251	0.00195176	1101.38	737.334	973.479		1.359377334562062e-05,	2.1587408238789008e-05,	2.1587408238789008e-05,
	13	0.00195176	0.00294479	1017.48	679.576	895.139		1.743254388875957e-05,	2.78181258107382e-05,	2.78181258107382e-05,
	14	0.00294479	0.00444061	882.976	613.459	756.792		2.200788374216656e-05,	3.6080358244449656e-05,	3.6080358244449656e-05,
	15	0.00444061	0.00669378	248.188	538.78	464.389		2.8139958911328677e-05,	4.689045305694053e-05,	4.689045305694053e-05,
	16	0.00669378	0.0100878	2.29204	447.067	279.085		3.616867807701184e-05,	6.225722845123097e-05,	6.225722845123097e-05,
	17	0.0100878	0.0152002	2.29204	355.253	279.085		4.680698952231146e-05,	8.53627924769667e-05,	8.53627924769667e-05,
	18	0.0152002	inf	2.29204	355.253	279.085		6.254908591031008e-05,	0.00015705631309218427,	0.00015705631309218427,
CPB_C.g1	time_index	left_time_boundary	right_time_boundary	lambda_00	lambda_01	lambda_11		8.703803488782725e-05,	0.12447679810528534,	0.12447679810528534,
	0	0	4.88262e-06	6062.19	0.648343	864.241		0.000166286049818409,	0.1450636394137088,	0.1450636394137088,
	1	4.88262e-06	1.22374e-05	4309.06	0.648343	864.241		0.12869926114757763,	0.2666803196727134,	0.2666803196727134,
	2	1.22374e-05	2.33159e-05	422.296	0.648173	442.154		0.13832486964430402,	0.4205268412661845,	0.4205268412661845,
	3	2.33159e-05	4.00037e-05	832.375	1.31457	596.146		0.24516522066340019,	0.8352652845490669,	0.8352652845490669,
	4	4.00037e-05	6.51408e-05	972.917	5.00827	841.306		0.40384180606019887,	1.6073672237804724,	1.6073672237804724,
	5	6.51408e-05	0.000103005	1037.48	20.399	1082.3		0.8322757352910318,	2.4225812635650477,	2.4225812635650477,
	6	0.000103005	0.00016004	1135.26	70.3023	1262.61		2.1163788765099953,	3.2673214810216624,	3.2673214810216624,
	7	0.00016004	0.000245954	1237.82	179.163	1336.55		5.63816	5.76984	5.76984
	8	0.000245954	0.000375366	1265.92	342.822	1322.9		],	],	],
	9	0.000375366	0.000570302	1248.67	520.472	1242.51		"pid": "CPB",	"pid": "CPC",	"pid": "CPC",
	10	0.000570302	0.000863936	1210.8	664.367	1147.68		"spline_class": "Piecewise",	"spline_class": "Piecewise",	"spline_class": "Piecewise",
	11	0.000863936	0.00130624	1177.65	737.25	1057.52		"y": [	"y": [	"y": [
	12	0.00130624	0.00197249	1136.52	726.473	984.445		0.9341732243503329,	1.3142628416392066,	1.4138985246585993,
	13	0.00197249	0.00297607	1043.6	668.566	898.817		0.8782131870348977,	1.2931727940980264,	1.3928084771174192,
	14	0.00297607	0.00448778	674.774	610.02	748.295		0.8302291757411198,	1.2758067537760414,	1.375442436795434,
	15	0.00448778	0.00676489	4.60507	553.251	400.289		0.7948157485985851,	1.2829412242709377,	1.3825769072903304,
	16	0.00676489	0.0101949	4.60507	480.638	228.12		0.778543089744482,	1.345473760275401,	1.4451094432947937,
	17	0.0101949	0.0153616	4.60507	402.42	228.12		0.7939072324767261,	1.4934627415381285,	1.5930984245575213,
	18	0.0153616	inf	4.60507	402.42	228.12		0.8646926381317301,	1.7423886288167165,	1.8420243118361093,
CPB_C.g2	time_index	left_time_boundary	right_time_boundary	lambda_00	lambda_01	lambda_11		1.0222514372172313,	2.0809119401293072,	2.1805476231486995,
	0	0	4.74654e-06	1265.14	0.666932	1093.5		1.2935662297676962,	2.461687612551603,	2.561323295570996,
	1	4.74654e-06	1.18963e-05	1265.14	0.666932	1093.5		1.6775628324308367,	2.805230177613954,	2.904865860633347,
	2	1.18963e-05	2.26661e-05	944.4	14.1255	667.271		2.1327776726591785,	3.0270745290471477,	3.1267102120665404,
	3	2.26661e-05	3.88888e-05	700.517	13.5035	606.075		2.569482828035884,	3.0893002776838348,	3.1889359607032275,
	4	3.88888e-05	6.33253e-05	676.774	21.7024	755.409		2.8659406676784958,	2.7568926922021175,	2.85652837522151,
	5	6.33253e-05	0.000100134	797.06	48.7228	912.969		2.9185574729415915,	2.362850382458806,	2.462486065478198,
	6	0.000100134	0.00015558	969.368	111.555	1032.68		2.7731308070067655,	2.088746428705937,	2.18838211172533,
	7	0.00015558	0.000239099	1107.24	227.695	1078.75		2.5687000768647708,	1.535274795077362,	1.6349104780967547,
	8	0.000239099	0.000364904	1172.66	388.384	1068.91		2.239537517979022,	1.5037771839075438,	1.6034128669269365,
	9	0.000364904	0.000554407	1169.88	555.394	1024.43		1.5817133650257655,	1.1234846593269998,	1.2231203423463926,
	10	0.000554407	0.000839857	1118.22	688.919	971.184		1.3988018681169772,	2.122768099990099,	2.222403783009492,
	11	0.000839857	0.00126984	1058.92	757.503	917.997		2.32775	3.13751	3.23715
	12	0.00126984	0.00191752	1011.11	748.455	874.458		]	]	]
	13	0.00191752	0.00289313	949.253	689.873	825.164		},	},	},
	14	0.00289313	0.0043627	789.304	626.549	746.483		"split": 0.4909649390950446	"split": 3.598841107177111	"split": 3.152812083319433
	15	0.0043627	0.00657635	392.562	570.171	562.75		},	},	},
	16	0.00657635	0.00991078	37.0721	499.996	440.952		"rho": 0.0013033388640831145,	"rho": 0.0013033388640831145,	"rho": 0.0013041098523384747,
	17	0.00991078	0.0149335	37.0721	326.295	440.952		"theta": 0.0001	"theta": 0.0001	"theta": 0.0001
	18	0.0149335	inf	37.0721	326.295	440.952
CPB_C.g3	time_index	left_time_boundary	right_time_boundary	lambda_00	lambda_01	lambda_11
	0	0	4.66055e-06	1645.81	0.679581	1567.06
	1	4.66055e-06	1.16808e-05	1645.81	0.679581	1567.06
	2	1.16808e-05	2.22555e-05	873.192	11.3862	653.285
	3	2.22555e-05	3.81843e-05	421.601	16.0563	474.361
	4	3.81843e-05	6.2178e-05	505.859	30.899	664.225
	5	6.2178e-05	9.83202e-05	603.905	68.944	873.263
	6	9.83202e-05	0.000152762	746.944	143.362	1083.13
	7	0.000152762	0.000234767	878.572	261.277	1172
	8	0.000234767	0.000358294	983.117	415.121	1177.52
	9	0.000358294	0.000544363	1018.47	574.857	1139.95
	10	0.000544363	0.000824642	1005.7	701.911	1083.02
	11	0.000824642	0.00124683	974.636	765.076	1025.71
	12	0.00124683	0.00188278	936.423	755.103	970.77
	13	0.00188278	0.00284071	895.786	697.319	889.213
	14	0.00284071	0.00428367	821.239	626.394	734.942
	15	0.00428367	0.00645721	716.794	550.596	383.666
	16	0.00645721	0.00973124	2.16275	445.127	121.396
	17	0.00973124	0.014663	2.16275	199.585	121.396
	18	0.014663	inf	2.16275	199.585	121.396
CPB_C.g4	time_index	left_time_boundary	right_time_boundary	lambda_00	lambda_01	lambda_11
	0	0	4.86301e-06	1495.35	0.650768	1251.36
	1	4.86301e-06	1.21882e-05	1495.35	0.650768	1251.36
	2	1.21882e-05	2.32223e-05	361.068	3.30703	520.839
	3	2.32223e-05	3.98431e-05	288.686	4.64379	567.774
	4	3.98431e-05	6.48792e-05	462.188	7.42004	826.82
	5	6.48792e-05	0.000102591	731.014	25.5286	1054.51
	6	0.000102591	0.000159398	960.491	79.8347	1208.44
	7	0.000159398	0.000244966	1113.64	193.205	1274.47
	8	0.000244966	0.000373859	1189.61	359.453	1257.38
	9	0.000373859	0.000568012	1196.72	536.911	1189.45
	10	0.000568012	0.000860467	1157.73	676.531	1105.22
	11	0.000860467	0.001301	1101.14	746.402	1033.02
	12	0.001301	0.00196457	1039.57	737.697	967.962
	13	0.00196457	0.00296412	960.589	682.341	895.139
	14	0.00296412	0.00446976	830.18	619.986	756.792
	15	0.00446976	0.00673772	362.19	548.996	427.328
	16	0.00673772	0.010154	8.59799	443.171	279.085
	17	0.010154	0.0153	8.59799	151.156	279.085
	18	0.0153	inf	8.59799	151.156	279.085

## Sheet: Fig 4abcd
Source data for figure 4a				Source data for figure 4b				Source data for figure 4c-d
populations	samples	Heterozygosity (%)		populations	samples	nucleotide diversity (π)		populations	samples	100kb < FROH < 1Mb	FROH > 1Mb
CPA	GAEM0001	0.109349		CPA	GAEM0001	0.00115631		CPA	GAEM0001	0.132691	0
CPA	GAEM0008	0.0833057		CPA	GAEM0008	0.00105538		CPA	GAEM0008	0.337752	0.040096
CPA	GAEM0009	0.0940459		CPA	GAEM0009	0.00111813		CPA	GAEM0009	0.267173	0.0277877
CPA	GAEM0010	0.110821		CPA	GAEM0010	0.00119424		CPA	GAEM0010	0.157817	0.00197747
CPA	GAEM0012	0.090079		CPA	GAEM0012	0.00108658		CPA	GAEM0012	0.312144	0.027741
CPA	GAEM0014	0.114796		CPA	GAEM0014	0.00120543		CPA	GAEM0014	0.112301	0
CPA	GAEM0015	0.112965		CPA	GAEM0015	0.00119906		CPA	GAEM0015	0.126921	0.00283161
CPA	GAEM0016	0.109908		CPA	GAEM0016	0.00116654		CPA	GAEM0016	0.140243	0.000487928
CPA	GAEM0019	0.0841347		CPA	GAEM0019	0.00105357		CPA	GAEM0019	0.329693	0.0329258
CPA	GAFM0020	0.1134		CPA	GAFM0020	0.00118404		CPA	GAFM0020	0.103385	0.00056599
CPA	GAFM0021	0.112579		CPA	GAFM0021	0.00118883		CPA	GAFM0021	0.132083	0.00101554
CPB	GAEM0006	0.0689221		CPB	GAEM0006	0.000875795		CPB	GAEM0006	0.413125	0.0310465
CPB	GAEM0013	0.100113		CPB	GAEM0013	0.00111575		CPB	GAEM0013	0.217992	0.01184
CPB	GAEM0017	0.0672981		CPB	GAEM0017	0.000928438		CPB	GAEM0017	0.433822	0.0583756
CPB	GAFM0005	0.0810725		CPB	GAFM0005	0.000952282		CPB	GAFM0005	0.303618	0.0155654
CPB	MP-PRE-10	0.120293		CPB	MP-PRE-10	0.00125869		CPB	MP-PRE-10	0.11185	0
CPB	MP-PRE-11	0.115464		CPB	MP-PRE-11	0.0012434		CPB	MP-PRE-11	0.1403	0.0063669
CPB	MP-PRE-14	0.150537		CPB	MP-PRE-14	0.00156851		CPB	MP-PRE-14	0.0915044	0.000422414
CPB	MP-PRE-16	0.117132		CPB	MP-PRE-16	0.00127389		CPB	MP-PRE-16	0.150138	0.00723639
CPB	MP-PRE-17	0.144935		CPB	MP-PRE-17	0.00150519		CPB	MP-PRE-17	0.0884531	0.000489487
CPB	MP-PRE-2	0.121033		CPB	MP-PRE-2	0.00124681		CPB	MP-PRE-2	0.424173	0.015626
CPB	MP-PRE-3	0.122914		CPB	MP-PRE-3	0.00128215		CPB	MP-PRE-3	0.103067	0.00276961
CPB	MP-PRE-4	0.117389		CPB	MP-PRE-4	0.00126289		CPB	MP-PRE-4	0.145703	0.00199738
CPB	MP-PRE-5	0.11659		CPB	MP-PRE-5	0.00125963		CPB	MP-PRE-5	0.147276	0.00174183
CPB	MP-PRE-6	0.117135		CPB	MP-PRE-6	0.00124807		CPB	MP-PRE-6	0.127995	0.00116322
CPB	MP-PRE-7	0.118089		CPB	MP-PRE-7	0.00126258		CPB	MP-PRE-7	0.13321	0.00111309
CPB	MP-PRE-8	0.123825		CPB	MP-PRE-8	0.00128182		CPB	MP-PRE-8	0.0888137	0.00156464
CPB	MP-PRE-9	0.124848		CPB	MP-PRE-9	0.00129213		CPB	MP-PRE-9	0.079316	0.000563702
CPC	MP-PRE-12	0.0852375		CPC	MP-PRE-12	0.000934895		CPC	MP-PRE-12	0.182487	0.00907228
CPC	MP-PRE-13	0.0900884		CPC	MP-PRE-13	0.000958082		CPC	MP-PRE-13	0.159974	0.000429433
CPC	MP-PRE-15	0.136062		CPC	MP-PRE-15	0.0014319		CPC	MP-PRE-15	0.132915	0.00203982
CPC	MP-PRE-18	0.0986575		CPC	MP-PRE-18	0.00107306		CPC	MP-PRE-18	0.185125	0.00272742
CPC	MP-PRE-19	0.0970302		CPC	MP-PRE-19	0.00102446		CPC	MP-PRE-19	0.146327	0.0009811
CPC	MP-PRE-20	0.11133		CPC	MP-PRE-20	0.00124108		CPC	MP-PRE-20	0.211424	0.00806278
CPC	MP-PRE-21	0.0984763		CPC	MP-PRE-21	0.00108228		CPC	MP-PRE-21	0.189335	0.00540742
CPC	MP-PRE-22	0.0855146		CPC	MP-PRE-22	0.000919073		CPC	MP-PRE-22	0.17139	0.00164563
ALL	GAEM0001	0.109349		ALL	GAEM0001	0.00115631		ALL	GAEM0001	0.132691	0
ALL	GAEM0008	0.0833057		ALL	GAEM0008	0.00105538		ALL	GAEM0008	0.337752	0.040096
ALL	GAEM0009	0.0940459		ALL	GAEM0009	0.00111813		ALL	GAEM0009	0.267173	0.0277877
ALL	GAEM0010	0.110821		ALL	GAEM0010	0.00119424		ALL	GAEM0010	0.157817	0.00197747
ALL	GAEM0012	0.090079		ALL	GAEM0012	0.00108658		ALL	GAEM0012	0.312144	0.027741
ALL	GAEM0014	0.114796		ALL	GAEM0014	0.00120543		ALL	GAEM0014	0.112301	0
ALL	GAEM0015	0.112965		ALL	GAEM0015	0.00119906		ALL	GAEM0015	0.126921	0.00283161
ALL	GAEM0016	0.109908		ALL	GAEM0016	0.00116654		ALL	GAEM0016	0.140243	0.000487928
ALL	GAEM0019	0.0841347		ALL	GAEM0019	0.00105357		ALL	GAEM0019	0.329693	0.0329258
ALL	GAFM0020	0.1134		ALL	GAFM0020	0.00118404		ALL	GAFM0020	0.103385	0.00056599
ALL	GAFM0021	0.112579		ALL	GAFM0021	0.00118883		ALL	GAFM0021	0.132083	0.00101554
ALL	GAEM0006	0.0689221		ALL	GAEM0006	0.000875795		ALL	GAEM0006	0.413125	0.0310465
ALL	GAEM0013	0.100113		ALL	GAEM0013	0.00111575		ALL	GAEM0013	0.217992	0.01184
ALL	GAEM0017	0.0672981		ALL	GAEM0017	0.000928438		ALL	GAEM0017	0.433822	0.0583756
ALL	GAFM0005	0.0810725		ALL	GAFM0005	0.000952282		ALL	GAFM0005	0.303618	0.0155654
ALL	MP-PRE-10	0.120293		ALL	MP-PRE-10	0.00125869		ALL	MP-PRE-10	0.11185	0
ALL	MP-PRE-11	0.115464		ALL	MP-PRE-11	0.0012434		ALL	MP-PRE-11	0.1403	0.0063669
ALL	MP-PRE-14	0.150537		ALL	MP-PRE-14	0.00156851		ALL	MP-PRE-14	0.0915044	0.000422414
ALL	MP-PRE-16	0.117132		ALL	MP-PRE-16	0.00127389		ALL	MP-PRE-16	0.150138	0.00723639
ALL	MP-PRE-17	0.144935		ALL	MP-PRE-17	0.00150519		ALL	MP-PRE-17	0.0884531	0.000489487
ALL	MP-PRE-2	0.121033		ALL	MP-PRE-2	0.00124681		ALL	MP-PRE-2	0.424173	0.015626
ALL	MP-PRE-3	0.122914		ALL	MP-PRE-3	0.00128215		ALL	MP-PRE-3	0.103067	0.00276961
ALL	MP-PRE-4	0.117389		ALL	MP-PRE-4	0.00126289		ALL	MP-PRE-4	0.145703	0.00199738
ALL	MP-PRE-5	0.11659		ALL	MP-PRE-5	0.00125963		ALL	MP-PRE-5	0.147276	0.00174183
ALL	MP-PRE-6	0.117135		ALL	MP-PRE-6	0.00124807		ALL	MP-PRE-6	0.127995	0.00116322
ALL	MP-PRE-7	0.118089		ALL	MP-PRE-7	0.00126258		ALL	MP-PRE-7	0.13321	0.00111309
ALL	MP-PRE-8	0.123825		ALL	MP-PRE-8	0.00128182		ALL	MP-PRE-8	0.0888137	0.00156464
ALL	MP-PRE-9	0.124848		ALL	MP-PRE-9	0.00129213		ALL	MP-PRE-9	0.079316	0.000563702
ALL	MP-PRE-12	0.0852375		ALL	MP-PRE-12	0.000934895		ALL	MP-PRE-12	0.182487	0.00907228
ALL	MP-PRE-13	0.0900884		ALL	MP-PRE-13	0.000958082		ALL	MP-PRE-13	0.159974	0.000429433
ALL	MP-PRE-15	0.136062		ALL	MP-PRE-15	0.0014319		ALL	MP-PRE-15	0.132915	0.00203982
ALL	MP-PRE-18	0.0986575		ALL	MP-PRE-18	0.00107306		ALL	MP-PRE-18	0.185125	0.00272742
ALL	MP-PRE-19	0.0970302		ALL	MP-PRE-19	0.00102446		ALL	MP-PRE-19	0.146327	0.0009811
ALL	MP-PRE-20	0.11133		ALL	MP-PRE-20	0.00124108		ALL	MP-PRE-20	0.211424	0.00806278
ALL	MP-PRE-21	0.0984763		ALL	MP-PRE-21	0.00108228		ALL	MP-PRE-21	0.189335	0.00540742
ALL	MP-PRE-22	0.0855146		ALL	MP-PRE-22	0.000919073		ALL	MP-PRE-22	0.17139	0.00164563

## Sheet: Fig 5ab
Source data for figure 5a				Source data for figure 5b
population	ratio	type		populations	DONOR	ACCEPT	LOF_NUMER
CPA	0.546	LoF		CPA	GAEM0012	CPB	103
CPA	0.536	LoF		CPA	GAEM0008	CPB	108
CPA	0.613	LoF		CPA	GAEM0010	CPB	114
CPA	0.514	LoF		CPA	GAEM0019	CPB	115
CPA	0.53	LoF		CPA	GAEM0001	CPB	118
CPA	0.519	LoF		CPA	GAFM0020	CPB	120
CPA	0.55	LoF		CPA	GAEM0009	CPB	124
CPA	0.503	LoF		CPA	GAFM0021	CPB	130
CPA	0.609	LoF		CPA	GAEM0015	CPB	131
CPA	0.554	LoF		CPA	GAEM0014	CPB	134
CPA	0.524	LoF		CPA	GAEM0016	CPB	135
CPB	0.615	LoF		CPA	GAEM0019	CPC	429
CPB	0.525	LoF		CPA	GAEM0008	CPC	431
CPB	0.466	LoF		CPA	GAEM0012	CPC	446
CPB	0.516	LoF		CPA	GAFM0020	CPC	451
CPB	0.515	LoF		CPA	GAEM0001	CPC	469
CPB	0.51	LoF		CPA	GAEM0015	CPC	473
CPB	0.47	LoF		CPA	GAEM0009	CPC	476
CPB	0.524	LoF		CPA	GAEM0010	CPC	483
CPB	0.506	LoF		CPA	GAEM0016	CPC	487
CPB	0.658	LoF		CPA	GAEM0014	CPC	493
CPB	0.619	LoF		CPA	GAFM0021	CPC	499
CPB	0.516	LoF		CPB	GAEM0006	CPA	120
CPB	0.437	LoF		CPB	GAEM0017	CPA	128
CPB	0.48	LoF		CPB	GAFM0005	CPA	132
CPB	0.469	LoF		CPB	MP-PRE-5	CPA	143
CPB	0.573	LoF		CPB	GAEM0013	CPA	144
CPB	0.475	LoF		CPB	MP-PRE-7	CPA	161
CPC	0.367	LoF		CPB	MP-PRE-2	CPA	166
CPC	0.423	LoF		CPB	MP-PRE-9	CPA	166
CPC	0.384	LoF		CPB	MP-PRE-11	CPA	167
CPC	0.453	LoF		CPB	MP-PRE-6	CPA	173
CPC	0.389	LoF		CPB	MP-PRE-8	CPA	185
CPC	0.434	LoF		CPB	MP-PRE-16	CPA	191
CPC	0.41	LoF		CPB	MP-PRE-10	CPA	195
CPC	0.438	LoF		CPB	MP-PRE-17	CPA	212
ALL	0.546	LoF		CPB	MP-PRE-3	CPA	214
ALL	0.536	LoF		CPB	MP-PRE-4	CPA	237
ALL	0.613	LoF		CPB	MP-PRE-14	CPA	238
ALL	0.514	LoF		CPB	GAEM0006	CPC	393
ALL	0.53	LoF		CPB	MP-PRE-17	CPC	416
ALL	0.519	LoF		CPB	GAEM0017	CPC	417
ALL	0.55	LoF		CPB	GAFM0005	CPC	426
ALL	0.503	LoF		CPB	GAEM0013	CPC	428
ALL	0.609	LoF		CPB	MP-PRE-2	CPC	448
ALL	0.554	LoF		CPB	MP-PRE-9	CPC	449
ALL	0.524	LoF		CPB	MP-PRE-16	CPC	462
ALL	0.615	LoF		CPB	MP-PRE-14	CPC	464
ALL	0.525	LoF		CPB	MP-PRE-11	CPC	465
ALL	0.466	LoF		CPB	MP-PRE-5	CPC	465
ALL	0.516	LoF		CPB	MP-PRE-7	CPC	465
ALL	0.515	LoF		CPB	MP-PRE-6	CPC	476
ALL	0.51	LoF		CPB	MP-PRE-8	CPC	477
ALL	0.47	LoF		CPB	MP-PRE-10	CPC	495
ALL	0.524	LoF		CPB	MP-PRE-3	CPC	511
ALL	0.506	LoF		CPB	MP-PRE-4	CPC	555
ALL	0.658	LoF		CPC	MP-PRE-21	CPA	336
ALL	0.619	LoF		CPC	MP-PRE-22	CPA	339
ALL	0.516	LoF		CPC	MP-PRE-12	CPA	341
ALL	0.437	LoF		CPC	MP-PRE-20	CPA	354
ALL	0.48	LoF		CPC	MP-PRE-15	CPA	355
ALL	0.469	LoF		CPC	MP-PRE-13	CPA	364
ALL	0.573	LoF		CPC	MP-PRE-18	CPA	374
ALL	0.475	LoF		CPC	MP-PRE-19	CPA	381
ALL	0.367	LoF		CPC	MP-PRE-20	CPB	249
ALL	0.423	LoF		CPC	MP-PRE-21	CPB	253
ALL	0.384	LoF		CPC	MP-PRE-22	CPB	253
ALL	0.453	LoF		CPC	MP-PRE-15	CPB	257
ALL	0.389	LoF		CPC	MP-PRE-12	CPB	274
ALL	0.434	LoF		CPC	MP-PRE-13	CPB	280
ALL	0.41	LoF		CPC	MP-PRE-18	CPB	286
ALL	0.438	LoF		CPC	MP-PRE-19	CPB	293
CPA	0.544	Missense
CPA	0.562	Missense
CPA	0.553	Missense
CPA	0.551	Missense
CPA	0.602	Missense
CPA	0.587	Missense
CPA	0.551	Missense
CPA	0.642	Missense
CPA	0.64	Missense
CPA	0.542	Missense
CPA	0.55	Missense
CPB	0.531	Missense
CPB	0.53	Missense
CPB	0.685	Missense
CPB	0.521	Missense
CPB	0.52	Missense
CPB	0.513	Missense
CPB	0.603	Missense
CPB	0.466	Missense
CPB	0.455	Missense
CPB	0.521	Missense
CPB	0.674	Missense
CPB	0.661	Missense
CPB	0.467	Missense
CPB	0.504	Missense
CPB	0.543	Missense
CPB	0.446	Missense
CPB	0.535	Missense
CPC	0.202	Missense
CPC	0.237	Missense
CPC	0.209	Missense
CPC	0.253	Missense
CPC	0.256	Missense
CPC	0.248	Missense
CPC	0.2	Missense
CPC	0.253	Missense
ALL	0.544	Missense
ALL	0.562	Missense
ALL	0.553	Missense
ALL	0.551	Missense
ALL	0.602	Missense
ALL	0.587	Missense
ALL	0.551	Missense
ALL	0.642	Missense
ALL	0.64	Missense
ALL	0.542	Missense
ALL	0.55	Missense
ALL	0.531	Missense
ALL	0.53	Missense
ALL	0.685	Missense
ALL	0.521	Missense
ALL	0.52	Missense
ALL	0.513	Missense
ALL	0.603	Missense
ALL	0.466	Missense
ALL	0.455	Missense
ALL	0.521	Missense
ALL	0.674	Missense
ALL	0.661	Missense
ALL	0.467	Missense
ALL	0.504	Missense
ALL	0.543	Missense
ALL	0.446	Missense
ALL	0.535	Missense
ALL	0.202	Missense
ALL	0.237	Missense
ALL	0.209	Missense
ALL	0.253	Missense
ALL	0.256	Missense
ALL	0.248	Missense
ALL	0.2	Missense
ALL	0.253	Missense
CPA	0.478	GS
CPA	0.592	GS
CPA	0.54	GS
CPA	0.499	GS
CPA	0.502	GS
CPA	0.503	GS
CPA	0.616	GS
CPA	0.621	GS
CPA	0.521	GS
CPA	0.496	GS
CPA	0.498	GS
CPB	0.546	GS
CPB	0.466	GS
CPB	0.426	GS
CPB	0.398	GS
CPB	0.449	GS
CPB	0.478	GS
CPB	0.413	GS
CPB	0.436	GS
CPB	0.468	GS
CPB	0.498	GS
CPB	0.586	GS
CPB	0.605	GS
CPB	0.634	GS
CPB	0.449	GS
CPB	0.502	GS
CPB	0.45	GS
CPB	0.443	GS
CPC	0.155	GS
CPC	0.157	GS
CPC	0.189	GS
CPC	0.199	GS
CPC	0.223	GS
CPC	0.193	GS
CPC	0.134	GS
CPC	0.174	GS
ALL	0.478	GS
ALL	0.592	GS
ALL	0.54	GS
ALL	0.499	GS
ALL	0.502	GS
ALL	0.503	GS
ALL	0.616	GS
ALL	0.621	GS
ALL	0.521	GS
ALL	0.496	GS
ALL	0.498	GS
ALL	0.546	GS
ALL	0.466	GS
ALL	0.426	GS
ALL	0.398	GS
ALL	0.449	GS
ALL	0.478	GS
ALL	0.413	GS
ALL	0.436	GS
ALL	0.468	GS
ALL	0.498	GS
ALL	0.586	GS
ALL	0.605	GS
ALL	0.634	GS
ALL	0.449	GS
ALL	0.502	GS
ALL	0.45	GS
ALL	0.443	GS
ALL	0.155	GS
ALL	0.157	GS
ALL	0.189	GS
ALL	0.199	GS
ALL	0.223	GS
ALL	0.193	GS
ALL	0.134	GS
ALL	0.174	GS
